# Supplementary material for: Diaqua­bis­(hydrogen tartrato)cobalt(II) dihydrate
Source: Acta Crystallogr Sect E Struct Rep Online. 2012 Jan 7;68(Pt 2):m99–m100. doi: 10.1107/S1600536811054390 (PMC3274847; doi:10.1107/S1600536811054390)
Supplement: Supplementary file 1 [file e-68-00m99-sup1.cif]

##############################################################################
#                                                                            #
# This CIF contains the data in a paper accepted for publication in          #
# Acta Crystallographica Section E. It conforms to the requirements of       #
# Notes for Authors for Acta Crystallographica Section E, and has been       #
# peer reviewed under the auspices of the IUCr Commission on Journals.       #
#                                                                            #
# Full details of the Crystallographic Information File format               #
# are given in the paper "The Crystallographic Information File (CIF):       #
# a New Standard Archive File for Crystallography" by S. R. Hall, F. H.      #
# Allen and I. D. Brown [Acta Cryst. (1991), A47, 655-685].                  #
#                                                                            #
# The current version of the core CIF dictionary is obtainable from          #
# ftp://ftp.iucr.org/pub/cif_core.dic.                                       #
#                                                                            #
# Software is freely available for graphical display of the structure(s)     #
# in this CIF. For information consult the CIF software page                 #
# http://www.iucr.org/resources/cif/software.                                #
#                                                                            #
# This file may be used for bona fide research purposes within the           #
# scientific community so long as proper attribution is given to the journal # 
# article from which it was obtained.                                        #
#                                                                            #
##############################################################################
data_I
_audit_creation_method     SHELXL-97
_chemical_name_systematic
;
Diaquabis(hydrogen tartrato)cobalt(II) dihydrate
;
_chemical_name_common     ?
_chemical_formula_moiety     'C8 H14 Co O14, 2(H2 O)'
_chemical_formula_sum     'C8 H18 Co O16'
_chemical_formula_iupac     '[Co (C4 H5 O6)2 (H2 O)2], 2H2 O'
_chemical_formula_weight     429.15
_chemical_melting_point     ?
_symmetry_cell_setting     orthorhombic
_symmetry_space_group_name_H-M     'P 21 21 21'
_symmetry_space_group_name_Hall     'P 2ac 2ab'
loop_
    _symmetry_equiv_pos_as_xyz
    'x, y, z'
    '-x+1/2, -y, z+1/2'
    '-x, y+1/2, -z+1/2'
    'x+1/2, -y+1/2, -z'
_cell_length_a     7.166(2)
_cell_length_b     7.643(2)
_cell_length_c     27.802(9)
_cell_angle_alpha     90.00
_cell_angle_beta     90.00
_cell_angle_gamma     90.00
_cell_volume     1522.7(8)
_cell_formula_units_Z     4
_cell_measurement_reflns_used     3026
_cell_measurement_theta_min     2.76
_cell_measurement_theta_max     24.66
_cell_measurement_temperature     296(2)
_exptl_crystal_description     needle
_exptl_crystal_colour     pink
_exptl_crystal_size_max     0.28
_exptl_crystal_size_mid     0.19
_exptl_crystal_size_min     0.12
_exptl_crystal_density_diffrn     1.872
_exptl_crystal_density_meas     ?
_exptl_crystal_density_method     'not measured'
_exptl_crystal_F_000     884
_exptl_absorpt_coefficient_mu     1.217
_exptl_absorpt_correction_type     multi-scan
_exptl_absorpt_process_details     '(<i>SADABS</i>; Sheldrick, 2008)'
_exptl_absorpt_correction_T_min     0.758
_exptl_absorpt_correction_T_max     0.864
_exptl_special_details     ?
_diffrn_ambient_temperature     296(2)
_diffrn_radiation_type     MoK\a
_diffrn_radiation_wavelength     0.71073
_diffrn_radiation_monochromator     graphite
_diffrn_measurement_device_type     'Bruker APEXII CCD'
_diffrn_measurement_method     '\f and \w scans'
_diffrn_detector_area_resol_mean     ?
_diffrn_reflns_number     7644
_diffrn_reflns_av_R_equivalents     0.0710
_diffrn_reflns_av_sigmaI/netI     0.0637
_diffrn_reflns_theta_min     1.46
_diffrn_reflns_theta_max     25.19
_diffrn_reflns_theta_full     25.19
_diffrn_measured_fraction_theta_max     0.992
_diffrn_measured_fraction_theta_full     0.992
_diffrn_reflns_limit_h_min     -7
_diffrn_reflns_limit_h_max     8
_diffrn_reflns_limit_k_min     -9
_diffrn_reflns_limit_k_max     6
_diffrn_reflns_limit_l_min     -27
_diffrn_reflns_limit_l_max     33
_refine_special_details
;
Refinement of <i>F</i>^2^ against ALL reflections. The weighted <i>R</i>-factor
<i>wR</i> and goodness of fit <i>S</i> are based on <i>F</i>^2^, conventional
<i>R</i>-factors <i>R</i> are based on <i>F</i>, with <i>F</i> set to zero for
negative <i>F</i>^2^. The threshold expression of <i>F</i>^2^ >
\s(<i>F</i>^2^) is used only for calculating <i>R</i>-factors(gt) <i>etc</i>.
and is not relevant to the choice of reflections for refinement.
<i>R</i>-factors based on <i>F</i>^2^ are statistically about twice as large
as those based on <i>F</i>, and <i>R</i>- factors based on ALL data will be
even larger.
;
_reflns_number_total     2705
_reflns_number_gt     2465
_reflns_threshold_expression     I>2sigma(I)
_refine_ls_structure_factor_coef     Fsqd
_refine_ls_matrix_type     full
_refine_ls_R_factor_all     0.0544
_refine_ls_R_factor_gt     0.0500
_refine_ls_wR_factor_gt     0.1118
_refine_ls_wR_factor_ref     0.1155
_refine_ls_goodness_of_fit_ref     1.028
_refine_ls_restrained_S_all     1.028
_refine_ls_number_reflns     2705
_refine_ls_number_parameters     227
_refine_ls_number_restraints     0
_refine_ls_hydrogen_treatment     constr
_refine_ls_weighting_scheme     calc
_refine_ls_weighting_details
         'calc w=1/[\s^2^(Fo^2^)+(0.0711P)^2^+0.1630P] where P=(Fo^2^+2Fc^2^)/3'
_atom_sites_solution_hydrogens     geom
_atom_sites_solution_primary     direct
_atom_sites_solution_secondary     difmap
_refine_ls_shift/su_max     0.000
_refine_ls_shift/su_mean     0.000
_refine_diff_density_max     0.792
_refine_diff_density_min     -0.525
_refine_ls_extinction_method     none
_refine_ls_extinction_coef     ?
_refine_ls_abs_structure_details     'Flack (1983), 1303  Friedel pairs'
_refine_ls_abs_structure_Flack     -0.02(2)
loop_
    _atom_type_symbol
    _atom_type_description
    _atom_type_scat_dispersion_real
    _atom_type_scat_dispersion_imag
    _atom_type_scat_source
    C C 0.0033 0.0016 'International Tables Vol C Tables 4.2.6.8 and 6.1.1.4'
    H H 0.0000 0.0000 'International Tables Vol C Tables 4.2.6.8 and 6.1.1.4'
    O O 0.0106 0.0060 'International Tables Vol C Tables 4.2.6.8 and 6.1.1.4'
    Co Co 0.3494 0.9721 'International Tables Vol C Tables 4.2.6.8 and 6.1.1.4'
_computing_data_collection     'APEX2 (Bruker, 2008)'
_computing_cell_refinement     'SAINT (Bruker, 2008)'
_computing_data_reduction     'SAINT (Bruker, 2008)'
_computing_structure_solution     'SHELXS97 (Sheldrick, 2008)'
_computing_structure_refinement     'SHELXL97 (Sheldrick, 2008)'
_computing_molecular_graphics     'SHELXTL (Sheldrick, 2008)'
_computing_publication_material     'SHELXTL (Sheldrick, 2008)'
loop_
    _atom_site_type_symbol
    _atom_site_label
    _atom_site_fract_x
    _atom_site_fract_y
    _atom_site_fract_z
    _atom_site_U_iso_or_equiv
    _atom_site_adp_type
    _atom_site_calc_flag
    _atom_site_refinement_flags
    _atom_site_occupancy
    _atom_site_symmetry_multiplicity
    _atom_site_disorder_assembly
    _atom_site_disorder_group
    C C1 0.2015(6) 0.2982(6) 0.22522(15) 0.0254(10) Uani d . 1 1 . .
    C C2 0.1659(6) 0.4900(5) 0.21248(15) 0.0218(9) Uani d . 1 1 . .
    H H2 0.0878 0.5444 0.2373 0.026 Uiso calc R 1 1 . .
    C C3 0.3528(7) 0.5816(6) 0.21019(17) 0.0285(10) Uani d . 1 1 . .
    H H3 0.4092 0.5800 0.2423 0.034 Uiso calc R 1 1 . .
    C C4 0.3299(6) 0.7714(6) 0.19428(15) 0.0271(9) Uani d . 1 1 . .
    C C5 0.0059(6) 0.4188(6) 0.03795(15) 0.0261(9) Uani d . 1 1 . .
    C C6 0.2193(6) 0.4079(6) 0.04133(15) 0.0232(9) Uani d . 1 1 . .
    H H6 0.2664 0.3277 0.0166 0.028 Uiso calc R 1 1 . .
    C C7 0.3000(6) 0.5901(6) 0.03307(16) 0.0253(9) Uani d . 1 1 . .
    H H7 0.2645 0.6281 0.0007 0.030 Uiso calc R 1 1 . .
    C C8 0.5121(6) 0.5873(5) 0.03585(14) 0.0232(9) Uani d . 1 1 . .
    H H3A 0.0017 0.5813 0.1648 0.035 Uiso d R 1 1 . .
    H H4 0.4078 0.4956 0.1535 0.035 Uiso d R 1 1 . .
    H H9 0.3470 0.2682 0.0832 0.035 Uiso d R 1 1 . .
    H H10 0.2862 0.7281 0.0904 0.035 Uiso d R 1 1 . .
    H H11 0.6988 0.4788 0.0020 0.035 Uiso d R 1 1 . .
    H H6A 0.2171 0.9701 0.2211 0.035 Uiso d R 1 1 . .
    H H13A 0.0304 -0.0108 0.0755 0.035 Uiso d R 1 1 . .
    H H14A -0.2921 0.3064 0.1762 0.035 Uiso d R 1 1 . .
    H H15A 0.7561 0.7842 0.1665 0.035 Uiso d R 1 1 . .
    H H16A 0.4457 0.0121 0.1144 0.035 Uiso d R 1 1 . .
    H H13B -0.0403 -0.0611 0.1165 0.035 Uiso d R 1 1 . .
    H H14B -0.3154 0.1921 0.1426 0.035 Uiso d R 1 1 . .
    H H15B 0.7710 0.7047 0.1196 0.035 Uiso d R 1 1 . .
    H H16B 0.5854 0.0341 0.0756 0.035 Uiso d R 1 1 . .
    Co Co1 0.02672(7) 0.26348(7) 0.13168(2) 0.02417(18) Uani d . 1 1 . .
    O O1 0.1601(5) 0.1847(4) 0.19297(11) 0.0281(7) Uani d . 1 1 . .
    O O2 0.2731(5) 0.2651(5) 0.26366(11) 0.0395(8) Uani d . 1 1 . .
    O O3 0.0751(4) 0.4992(4) 0.16748(12) 0.0301(7) Uani d . 1 1 . .
    O O4 0.4745(5) 0.4932(4) 0.17751(14) 0.0390(8) Uani d . 1 1 . .
    O O5 0.3913(6) 0.8243(5) 0.15682(13) 0.0442(9) Uani d . 1 1 . .
    O O6 0.2315(5) 0.8642(4) 0.22412(12) 0.0401(9) Uani d . 1 1 . .
    O O7 -0.0902(4) 0.3667(4) 0.07226(11) 0.0313(7) Uani d . 1 1 . .
    O O8 -0.0595(4) 0.4802(5) -0.00041(12) 0.0336(8) Uani d . 1 1 . .
    O O9 0.2674(4) 0.3434(4) 0.08767(11) 0.0271(7) Uani d . 1 1 . .
    O O10 0.2240(5) 0.7088(4) 0.06610(12) 0.0363(8) Uani d . 1 1 . .
    O O11 0.5863(4) 0.4941(5) 0.00214(12) 0.0321(7) Uani d . 1 1 . .
    O O12 0.5946(5) 0.6683(5) 0.06641(14) 0.0446(9) Uani d . 1 1 . .
    O O13 0.0226(5) 0.0162(4) 0.10381(12) 0.0407(8) Uani d . 1 1 . .
    O O14 -0.2372(4) 0.2264(5) 0.16226(11) 0.0369(8) Uani d . 1 1 . .
    O O15 0.8363(4) 0.7463(4) 0.14422(11) 0.0352(7) Uani d . 1 1 . .
    O O16 0.5099(5) 0.0867(4) 0.09600(12) 0.0349(7) Uani d . 1 1 . .
loop_
    _atom_site_aniso_label
    _atom_site_aniso_U_11
    _atom_site_aniso_U_22
    _atom_site_aniso_U_33
    _atom_site_aniso_U_12
    _atom_site_aniso_U_13
    _atom_site_aniso_U_23
    C1 0.024(2) 0.026(2) 0.026(2) 0.0020(17) 0.0005(17) 0.0039(18)
    C2 0.026(2) 0.020(2) 0.020(2) 0.0041(19) 0.0001(17) 0.0012(16)
    C3 0.029(2) 0.021(2) 0.036(3) 0.001(2) -0.004(2) 0.0036(19)
    C4 0.028(2) 0.022(2) 0.032(2) -0.006(2) -0.0024(18) -0.0023(19)
    C5 0.024(2) 0.027(2) 0.027(2) 0.000(2) 0.0022(18) -0.0007(17)
    C6 0.019(2) 0.027(2) 0.024(2) 0.0020(18) 0.0022(17) 0.0001(18)
    C7 0.021(2) 0.025(2) 0.030(2) 0.0005(19) -0.0007(18) 0.0039(18)
    C8 0.022(2) 0.024(2) 0.024(2) 0.0007(19) -0.0002(18) 0.0036(16)
    Co1 0.0261(3) 0.0232(3) 0.0232(3) -0.0017(2) -0.0017(2) 0.0011(2)
    O1 0.0384(17) 0.0187(15) 0.0273(16) -0.0002(14) -0.0046(14) 0.0008(12)
    O2 0.0569(19) 0.0334(18) 0.0281(17) 0.0037(19) -0.0089(15) 0.0074(15)
    O3 0.0357(17) 0.0195(14) 0.0351(18) 0.0060(14) -0.0136(14) 0.0015(13)
    O4 0.0287(16) 0.0321(16) 0.056(2) 0.0060(17) 0.0059(16) -0.0032(15)
    O5 0.061(2) 0.0341(18) 0.037(2) 0.0042(18) 0.0137(18) 0.0076(15)
    O6 0.060(2) 0.0207(16) 0.039(2) 0.0093(17) 0.0176(18) 0.0007(14)
    O7 0.0240(15) 0.046(2) 0.0241(17) -0.0022(15) 0.0036(13) 0.0092(14)
    O8 0.0224(16) 0.050(2) 0.0282(17) -0.0008(16) -0.0040(13) 0.0106(15)
    O9 0.0245(15) 0.0301(16) 0.0267(16) 0.0037(14) 0.0003(13) 0.0065(12)
    O10 0.0374(17) 0.0328(19) 0.0388(19) 0.0030(15) 0.0070(15) -0.0054(15)
    O11 0.0205(15) 0.0425(19) 0.0334(18) 0.0038(15) -0.0002(13) -0.0079(15)
    O12 0.0339(18) 0.050(2) 0.050(2) -0.0003(18) -0.0088(17) -0.0170(18)
    O13 0.059(2) 0.0296(16) 0.0334(18) -0.0025(19) 0.0121(18) -0.0087(13)
    O14 0.0297(15) 0.0430(19) 0.0380(17) -0.0017(17) 0.0082(13) -0.0089(16)
    O15 0.0335(14) 0.0378(18) 0.0343(17) 0.0057(18) -0.0044(13) -0.0027(15)
    O16 0.0340(17) 0.0323(16) 0.0383(18) -0.0030(16) 0.0010(15) 0.0030(13)
_geom_special_details
;
All e.s.d.'s (except the e.s.d. in the dihedral angle between two l.s. planes)
are estimated using the full covariance matrix. The cell e.s.d.'s are taken
into account individually in the estimation of e.s.d.'s in distances, angles
and torsion angles; correlations between e.s.d.'s in cell parameters are only
used when they are defined by crystal symmetry. An approximate (isotropic)
treatment of cell e.s.d.'s is used for estimating e.s.d.'s involving l.s.
planes.
;
loop_
    _geom_bond_atom_site_label_1
    _geom_bond_atom_site_label_2
    _geom_bond_site_symmetry_2
    _geom_bond_distance
    _geom_bond_publ_flag
    C1 O2 . 1.212(5) ?
    C1 O1 . 1.282(5) ?
    C1 C2 . 1.530(6) ?
    C2 O3 . 1.412(5) ?
    C2 C3 . 1.513(6) ?
    C2 H2 . 0.9800 ?
    C3 O4 . 1.429(6) ?
    C3 C4 . 1.525(6) ?
    C3 H3 . 0.9800 ?
    C4 O5 . 1.201(5) ?
    C4 O6 . 1.300(5) ?
    C5 O7 . 1.242(5) ?
    C5 O8 . 1.256(5) ?
    C5 C6 . 1.534(6) ?
    C6 O9 . 1.422(5) ?
    C6 C7 . 1.526(6) ?
    C6 H6 . 0.9800 ?
    C7 O10 . 1.401(5) ?
    C7 C8 . 1.522(6) ?
    C7 H7 . 0.9800 ?
    C8 O12 . 1.207(5) ?
    C8 O11 . 1.292(5) ?
    Co1 O7 . 2.013(3) yes
    Co1 O13 . 2.043(3) yes
    Co1 O1 . 2.045(3) yes
    Co1 O3 . 2.087(3) yes
    Co1 O14 . 2.093(3) yes
    Co1 O9 . 2.201(3) yes
    O3 H3A . 0.8221 ?
    O4 H4 . 0.8224 ?
    O6 H6A . 0.8200 ?
    O9 H9 . 0.8195 ?
    O10 H10 . 0.8215 ?
    O11 H11 . 0.8148 ?
    O13 H13A . 0.8150 ?
    O13 H13B . 0.8225 ?
    O14 H14A . 0.8240 ?
    O14 H14B . 0.8243 ?
    O15 H15A . 0.8923 ?
    O15 H15B . 0.8877 ?
    O16 H16A . 0.8926 ?
    O16 H16B . 0.8809 ?
loop_
    _geom_angle_atom_site_label_1
    _geom_angle_atom_site_label_2
    _geom_angle_atom_site_label_3
    _geom_angle_site_symmetry_1
    _geom_angle_site_symmetry_3
    _geom_angle
    _geom_angle_publ_flag
    O2 C1 O1 . . 125.0(4) ?
    O2 C1 C2 . . 118.4(4) ?
    O1 C1 C2 . . 116.6(4) ?
    O3 C2 C3 . . 110.4(3) ?
    O3 C2 C1 . . 109.3(3) ?
    C3 C2 C1 . . 107.8(3) ?
    O3 C2 H2 . . 109.8 ?
    C3 C2 H2 . . 109.8 ?
    C1 C2 H2 . . 109.8 ?
    O4 C3 C2 . . 110.4(4) ?
    O4 C3 C4 . . 109.3(4) ?
    C2 C3 C4 . . 110.9(4) ?
    O4 C3 H3 . . 108.7 ?
    C2 C3 H3 . . 108.7 ?
    C4 C3 H3 . . 108.7 ?
    O5 C4 O6 . . 124.7(4) ?
    O5 C4 C3 . . 122.2(4) ?
    O6 C4 C3 . . 113.1(4) ?
    O7 C5 O8 . . 124.4(4) ?
    O7 C5 C6 . . 119.2(4) ?
    O8 C5 C6 . . 116.4(4) ?
    O9 C6 C7 . . 111.1(3) ?
    O9 C6 C5 . . 108.4(3) ?
    C7 C6 C5 . . 108.6(4) ?
    O9 C6 H6 . . 109.5 ?
    C7 C6 H6 . . 109.5 ?
    C5 C6 H6 . . 109.5 ?
    O10 C7 C8 . . 111.4(4) ?
    O10 C7 C6 . . 110.2(3) ?
    C8 C7 C6 . . 111.0(4) ?
    O10 C7 H7 . . 108.1 ?
    C8 C7 H7 . . 108.1 ?
    C6 C7 H7 . . 108.1 ?
    O12 C8 O11 . . 126.3(4) ?
    O12 C8 C7 . . 121.2(4) ?
    O11 C8 C7 . . 112.5(4) ?
    O7 Co1 O13 . . 92.59(14) ?
    O7 Co1 O1 . . 173.65(13) ?
    O13 Co1 O1 . . 92.89(13) ?
    O7 Co1 O3 . . 97.03(13) ?
    O13 Co1 O3 . . 169.06(14) ?
    O1 Co1 O3 . . 77.23(12) ?
    O7 Co1 O14 . . 90.58(13) ?
    O13 Co1 O14 . . 90.89(14) ?
    O1 Co1 O14 . . 92.53(13) ?
    O3 Co1 O14 . . 94.21(13) ?
    O7 Co1 O9 . . 76.20(12) ?
    O13 Co1 O9 . . 93.28(13) ?
    O1 Co1 O9 . . 100.29(12) ?
    O3 Co1 O9 . . 84.00(13) ?
    O14 Co1 O9 . . 166.29(12) ?
    C1 O1 Co1 . . 119.5(3) ?
    C2 O3 Co1 . . 117.1(2) ?
    C2 O3 H3A . . 114.3 ?
    Co1 O3 H3A . . 120.7 ?
    C3 O4 H4 . . 98.7 ?
    C4 O6 H6A . . 122.9 ?
    C5 O7 Co1 . . 121.7(3) ?
    C6 O9 Co1 . . 114.2(2) ?
    C6 O9 H9 . . 106.0 ?
    Co1 O9 H9 . . 115.8 ?
    C7 O10 H10 . . 116.3 ?
    C8 O11 H11 . . 119.3 ?
    Co1 O13 H13A . . 126.8 ?
    Co1 O13 H13B . . 120.7 ?
    H13A O13 H13B . . 105.6 ?
    Co1 O14 H14A . . 121.4 ?
    Co1 O14 H14B . . 112.8 ?
    H14A O14 H14B . . 102.9 ?
    H15A O15 H15B . . 108.1 ?
    H16A O16 H16B . . 113.2 ?
loop_
    _geom_torsion_atom_site_label_1
    _geom_torsion_atom_site_label_2
    _geom_torsion_atom_site_label_3
    _geom_torsion_atom_site_label_4
    _geom_torsion_site_symmetry_1
    _geom_torsion_site_symmetry_2
    _geom_torsion_site_symmetry_3
    _geom_torsion_site_symmetry_4
    _geom_torsion
    _geom_torsion_publ_flag
    O2 C1 C2 O3 . . . . -177.5(4) ?
    O1 C1 C2 O3 . . . . 5.5(5) ?
    O2 C1 C2 C3 . . . . 62.5(5) ?
    O1 C1 C2 C3 . . . . -114.4(4) ?
    O3 C2 C3 O4 . . . . -64.4(4) ?
    C1 C2 C3 O4 . . . . 54.8(5) ?
    O3 C2 C3 C4 . . . . 56.9(5) ?
    C1 C2 C3 C4 . . . . 176.2(4) ?
    O4 C3 C4 O5 . . . . 7.5(6) ?
    C2 C3 C4 O5 . . . . -114.4(5) ?
    O4 C3 C4 O6 . . . . -175.4(4) ?
    C2 C3 C4 O6 . . . . 62.7(5) ?
    O7 C5 C6 O9 . . . . -3.1(6) ?
    O8 C5 C6 O9 . . . . 177.3(4) ?
    O7 C5 C6 C7 . . . . -124.0(4) ?
    O8 C5 C6 C7 . . . . 56.4(5) ?
    O9 C6 C7 O10 . . . . -62.8(4) ?
    C5 C6 C7 O10 . . . . 56.4(4) ?
    O9 C6 C7 C8 . . . . 61.0(4) ?
    C5 C6 C7 C8 . . . . -179.8(3) ?
    O10 C7 C8 O12 . . . . 6.1(6) ?
    C6 C7 C8 O12 . . . . -117.0(5) ?
    O10 C7 C8 O11 . . . . -172.6(3) ?
    C6 C7 C8 O11 . . . . 64.2(5) ?
    O2 C1 O1 Co1 . . . . 176.7(3) ?
    C2 C1 O1 Co1 . . . . -6.6(5) ?
    O13 Co1 O1 C1 . . . . 179.3(3) ?
    O3 Co1 O1 C1 . . . . 4.1(3) ?
    O14 Co1 O1 C1 . . . . -89.7(3) ?
    O9 Co1 O1 C1 . . . . 85.4(3) ?
    C3 C2 O3 Co1 . . . . 116.2(3) ?
    C1 C2 O3 Co1 . . . . -2.2(4) ?
    O7 Co1 O3 C2 . . . . -177.8(3) ?
    O13 Co1 O3 C2 . . . . -26.5(9) ?
    O1 Co1 O3 C2 . . . . -0.6(3) ?
    O14 Co1 O3 C2 . . . . 91.0(3) ?
    O9 Co1 O3 C2 . . . . -102.6(3) ?
    O8 C5 O7 Co1 . . . . 178.2(3) ?
    C6 C5 O7 Co1 . . . . -1.3(6) ?
    O13 Co1 O7 C5 . . . . -89.3(4) ?
    O3 Co1 O7 C5 . . . . 85.4(4) ?
    O14 Co1 O7 C5 . . . . 179.8(3) ?
    O9 Co1 O7 C5 . . . . 3.4(3) ?
    C7 C6 O9 Co1 . . . . 124.9(3) ?
    C5 C6 O9 Co1 . . . . 5.6(4) ?
    O7 Co1 O9 C6 . . . . -5.0(3) ?
    O13 Co1 O9 C6 . . . . 86.9(3) ?
    O1 Co1 O9 C6 . . . . -179.6(3) ?
    O3 Co1 O9 C6 . . . . -103.8(3) ?
    O14 Co1 O9 C6 . . . . -20.7(7) ?
loop_
    _geom_hbond_atom_site_label_D
    _geom_hbond_atom_site_label_H
    _geom_hbond_atom_site_label_A
    _geom_hbond_site_symmetry_A
    _geom_hbond_distance_DH
    _geom_hbond_distance_HA
    _geom_hbond_distance_DA
    _geom_hbond_angle_DHA
    O15 H15A O2 3_655 0.89 1.96 2.682(4) 137.0
    O13 H13A O11 4_455 0.81 2.20 2.982(5) 160.9
    O16 H16B O8 4 0.88 2.34 2.752(5) 108.9
    O13 H13B O15 1_445 0.82 1.88 2.702(5) 174.1
    O16 H16A O5 1_545 0.89 1.90 2.757(5) 160.7
    O11 H11 O8 1_655 0.81 1.73 2.542(4) 171.1
    O6 H6A O2 1_565 0.82 2.58 3.269(5) 142.9
    O6 H6A O1 1_565 0.82 1.86 2.648(4) 159.9
    O14 H14B O16 1_455 0.82 1.97 2.796(5) 174.2
    O14 H14A O4 1_455 0.82 2.20 2.934(4) 148.5
    O3 H3A O15 1_455 0.82 1.82 2.629(4) 166.4
    O15 H15B O12 . 0.89 1.97 2.834(5) 165.8
    O10 H10 O5 . 0.82 2.13 2.929(5) 165.3
    O9 H9 O16 . 0.82 1.85 2.631(4) 159.7
    O4 H4 O3 . 0.82 2.42 2.876(5) 116.3
    O4 H4 O9 . 0.82 2.39 3.123(5) 148.9
_iucr_refine_instructions_details
;
TITL Co in P2(1)2(1)2(1)
CELL 0.71073   7.1664   7.6429  27.8016  90.000  90.000  90.000
ZERR   4.00   0.0023   0.0024   0.0089   0.000   0.000   0.000
LATT -1
SYMM 0.5-X, -Y, 0.5+Z
SYMM -X, 0.5+Y, 0.5-Z
SYMM 0.5+X, 0.5-Y, -Z
SFAC C  H  O  Co
UNIT 32 72 64 4
omit     2   2   3
omit     1   0  22
omit     1   1  1
omit     0   0  14
omit     0   0  22
omit     0   0  30
omit    -1   1  24
omit    -1   1  12
omit    -1   1  13
omit    -1   1  14
omit    -1   1  20
omit    -1   1  21
omit    -1   1  23
omit    -2   2  22
omit    -1   1  16
omit    -3   3  24
omit     0   0  24
omit    -2   2  26
omit    -2   2  18
omit     0   0  32
omit    -3   3  25
omit    -2   2  19
omit    -2   2  20
omit    -3   3  22
omit    -1   1  22
omit    -1   1  19
omit     3   2   7
omit    -2   1  25
omit    -3   3  28
omit    -1   1  18
omit -3 50.4
L.S. 20
ACTA
BOND $H
FMAP 2
PLAN -5
CONF
HTAB  O15  O2_$8
HTAB  O13  O11_$7
HTAB  O16  O8_$6
HTAB  O13  O15_$5
HTAB  O16  O5_$4
HTAB  O11  O8_$3
HTAB  O6   O2_$2
HTAB  O6   O1_$2
HTAB  O14  O16_$1
HTAB  O14  O4_$1
HTAB  O3   O15_$1
HTAB  O15  O12
HTAB  O10  O5
HTAB  O9  O16
HTAB  O4  O3
HTAB  O4  O9
eqiv $8  -x+1, y+1/2, -z+1/2
eqiv $7  x-1/2, -y+1/2, -z
eqiv $6  x+1/2, -y+1/2, -z
eqiv $5  x-1, y-1, z
eqiv $4  x, y-1, z
eqiv $3  x+1, y, z
eqiv $2  x, y+1, z
eqiv $1  x-1, y, z
HTAB
rem DFIX 0.820 0.001 O3 H3A  O4 H4  O9 H9  O10 H10  O6 H6A  O11 H11
rem DFIX 0.820 0.001 O13 H13A O13 H13B O14 H14A O14 H14B
rem DFIX 1.29 0.02 H13A H13B H14A H14B
rem DFIX 0.890 0.001 O15 H15A  O15 H15B  O16 H16A  O16 H16B
rem DFIX 1.45 0.02 H15A H15B  H16A H16B
TEMP 23.000
TWIN
WGHT    0.071100    0.163000
BASF  -0.01697
FVAR       0.18230
C1    1    0.201495    0.298216    0.225223    11.00000    0.02418    0.02609 =
         0.02606    0.00391    0.00053    0.00200
C2    1    0.165879    0.490012    0.212476    11.00000    0.02592    0.01977 =
         0.01980    0.00124    0.00015    0.00409
AFIX  13
H2    2    0.087802    0.544387    0.237256    11.00000   -1.20000
AFIX   0
C3    1    0.352813    0.581628    0.210192    11.00000    0.02887    0.02083 =
         0.03583    0.00362   -0.00439    0.00074
AFIX  13
H3    2    0.409242    0.579953    0.242297    11.00000   -1.20000
AFIX   0
C4    1    0.329875    0.771376    0.194279    11.00000    0.02767    0.02188 =
         0.03166   -0.00230   -0.00238   -0.00625
C5    1    0.005901    0.418777    0.037949    11.00000    0.02415    0.02741 =
         0.02666   -0.00074    0.00223    0.00044
C6    1    0.219275    0.407857    0.041326    11.00000    0.01921    0.02667 =
         0.02369    0.00013    0.00219    0.00204
AFIX  13
H6    2    0.266401    0.327721    0.016635    11.00000   -1.20000
AFIX   0
C7    1    0.300010    0.590144    0.033070    11.00000    0.02124    0.02458 =
         0.03021    0.00385   -0.00065    0.00045
AFIX  13
H7    2    0.264517    0.628090    0.000666    11.00000   -1.20000
AFIX   0
C8    1    0.512056    0.587318    0.035849    11.00000    0.02202    0.02355 =
         0.02392    0.00362   -0.00024    0.00071
AFIX   3
H3A   2    0.001718    0.581291    0.164839    11.00000   -1.50000
H4    2    0.407751    0.495597    0.153452    11.00000   -1.50000
H9    2    0.347011    0.268159    0.083212    11.00000   -1.50000
H10   2    0.286160    0.728099    0.090351    11.00000   -1.50000
H11   2    0.698783    0.478774    0.002030    11.00000   -1.50000
H6A   2    0.217093    0.970078    0.221149    11.00000   -1.50000
H13A  2    0.030434   -0.010780    0.075525    11.00000   -1.50000
H14A  2   -0.292107    0.306383    0.176204    11.00000   -1.50000
H15A  2    0.756137    0.784219    0.166453    11.00000   -1.50000
H16A  2    0.445676    0.012115    0.114363    11.00000   -1.50000
H13B  2   -0.040313   -0.061060    0.116490    11.00000   -1.50000
H14B  2   -0.315357    0.192059    0.142644    11.00000   -1.50000
H15B  2    0.770961    0.704681    0.119631    11.00000   -1.50000
H16B  2    0.585450    0.034113    0.075611    11.00000   -1.50000
AFIX   0
CO1   4    0.026719    0.263482    0.131677    11.00000    0.02615    0.02316 =
         0.02320    0.00114   -0.00168   -0.00165
O1    3    0.160128    0.184719    0.192973    11.00000    0.03839    0.01865 =
         0.02731    0.00079   -0.00464   -0.00020
O2    3    0.273109    0.265102    0.263663    11.00000    0.05688    0.03339 =
         0.02813    0.00742   -0.00887    0.00365
O3    3    0.075105    0.499181    0.167477    11.00000    0.03565    0.01954 =
         0.03511    0.00154   -0.01364    0.00597
O4    3    0.474484    0.493197    0.177510    11.00000    0.02870    0.03213 =
         0.05619   -0.00322    0.00593    0.00599
O5    3    0.391285    0.824282    0.156816    11.00000    0.06130    0.03408 =
         0.03715    0.00761    0.01368    0.00417
O6    3    0.231484    0.864195    0.224125    11.00000    0.06034    0.02075 =
         0.03927    0.00068    0.01762    0.00925
O7    3   -0.090233    0.366650    0.072258    11.00000    0.02405    0.04566 =
         0.02407    0.00924    0.00359   -0.00220
O8    3   -0.059483    0.480209   -0.000406    11.00000    0.02244    0.05025 =
         0.02816    0.01062   -0.00400   -0.00082
O9    3    0.267378    0.343381    0.087673    11.00000    0.02450    0.03007 =
         0.02671    0.00655    0.00030    0.00369
O10   3    0.224006    0.708796    0.066096    11.00000    0.03735    0.03282 =
         0.03876   -0.00537    0.00695    0.00301
O11   3    0.586270    0.494084    0.002139    11.00000    0.02050    0.04245 =
         0.03342   -0.00787   -0.00025    0.00384
O12   3    0.594643    0.668338    0.066413    11.00000    0.03394    0.05034 =
         0.04963   -0.01698   -0.00880   -0.00034
O13   3    0.022595    0.016230    0.103811    11.00000    0.05925    0.02956 =
         0.03339   -0.00874    0.01209   -0.00249
O14   3   -0.237242    0.226359    0.162261    11.00000    0.02973    0.04302 =
         0.03800   -0.00892    0.00824   -0.00170
O15   3    0.836323    0.746306    0.144222    11.00000    0.03355    0.03776 =
         0.03428   -0.00270   -0.00444    0.00568
O16   3    0.509858    0.086655    0.096001    11.00000    0.03403    0.03228 =
         0.03834    0.00303    0.00102   -0.00302
HKLF 4
REM  f in P2(1)2(1)2(1)
REM R1 =  0.0500 for   2465 Fo > 4sig(Fo)  and  0.0544 for all   2705 data
REM    227 parameters refined using      0 restraints
END
WGHT      0.0711      0.1630
REM Highest difference peak  0.792,  deepest hole -0.525,  1-sigma level  0.121
Q1    1   0.1480  0.3911  0.1305  11.00000  0.05    0.79
Q2    1  -0.1171  0.1205  0.1317  11.00000  0.05    0.73
Q3    1  -0.1025  0.3931  0.1329  11.00000  0.05    0.72
Q4    1   0.1533  0.1353  0.1309  11.00000  0.05    0.70
Q5    1   0.5358  0.7569  0.1303  11.00000  0.05    0.62
;
data_global
_journal_date_recd_electronic     2011-11-23
_journal_date_accepted     2011-12-18
_journal_name_full     'Acta Crystallographica, Section E'
_journal_year     2012
_journal_volume     68
_journal_issue      2
_journal_page_first     m99
_journal_page_last     m100
_journal_paper_category     QM
_journal_paper_doi     10.1107/S1600536811054390
_journal_coeditor_code     ZJ2043
_publ_contact_author_name     'Chao-Jun Du'
_publ_contact_author_address
;
Department of Chemical and Biochemical Engineering,
Nanyang Institute of Technology,
473004 Nanyang, Henan,
People's Republic of China
and
School of Chemical Engineering and Environment,
Beijing Institute of Technology,
100081 Beijing,
People's Republic of China
;
_publ_contact_author_email     chjdu@yahoo.com.cn
_publ_contact_author_fax     '+86 377 63168236'
_publ_contact_author_phone     '+86 377 63168236'
_publ_section_title
;
Diaquabis(hydrogen tartrato)cobalt(II) dihydrate
;
loop_
    _publ_author_name
    _publ_author_address
    'Du, Chao-Jun'
;
Department of Chemical and Biochemical Engineering,
Nanyang Institute of Technology,
473004 Nanyang, Henan
People's Republic of China
and
School of Chemical Engineering and Environment,
Beijing Institute of Technology,
100081 Beijing,
People's Republic of China
;
    'Zhang, Qun-An'
;
Department of Chemical and Biochemical Engineering,
Nanyang Institute of Technology,
473004 Nanyang, Henan
People's Republic of China
;
    'Wang, Li-Sheng'
;
School of Chemical Engineering and Environment,
Beijing Institute of Technology,
100081 Beijing,
People's Republic of China
;
    'Du, Chao-Ling'
;
College of Science,
Nanjing University of Aeronautics and Astronautics,
211100 Nanjing,
People's Republic of China
;
