# Supplementary material for: Diaqua­bis­(hydrogen tartrato)cobalt(II) dihydrate
Source: Acta Crystallogr Sect E Struct Rep Online. 2012 Jan 7;68(Pt 2):m99–m100. doi: 10.1107/S1600536811054390 (PMC3274847; doi:10.1107/S1600536811054390)
Supplement: Supplementary file 2 [file e-68-00m99-Isup2.hkl]

# 
# h,k,l, Fc-squared, Fo-squared, sigma(Fo-squared) and status flag 
# 
data_I
_shelx_title ' f in P2(1)2(1)2(1)' 
_shelx_refln_list_code          4 
_shelx_F_calc_maximum      174.85 
_exptl_crystal_F_000       884.00 
_reflns_d_resolution_high  0.8350 
 
loop_ 
 _symmetry_equiv_pos_as_xyz 
 'x, y, z' 
 '-x+1/2, -y, z+1/2' 
 '-x, y+1/2, -z+1/2' 
 'x+1/2, -y+1/2, -z' 
 
_cell_length_a     7.1664 
_cell_length_b     7.6429 
_cell_length_c    27.8016 
_cell_angle_alpha  90.000 
_cell_angle_beta   90.000 
_cell_angle_gamma  90.000 
 
_shelx_F_squared_multiplier     1.000 
 
loop_ 
 _refln_index_h 
 _refln_index_k 
 _refln_index_l 
 _refln_F_squared_calc 
 _refln_F_squared_meas 
 _refln_F_squared_sigma 
 _refln_observed_status 
   2   0   0     1998.61     2002.12     46.46 o 
   4   0   0    11355.70    10714.16    273.09 o 
   6   0   0      121.37      109.79     17.63 o 
   8   0   0       52.49      116.15     34.61 o 
   1   1   0     1420.10     1473.85    186.77 o 
   2   1   0     5015.28     5523.92    426.46 o 
   3   1   0     3060.23     3294.01     58.14 o 
   4   1   0       22.55       17.43      4.97 o 
   5   1   0        4.91        0.49      5.75 o 
   6   1   0      563.08      541.54     28.06 o 
   7   1   0      170.94      170.70     18.77 o 
   8   1   0     1924.95     1847.61     79.20 o 
   0   2   0     6039.40     5801.22    144.58 o 
   1   2   0     8366.45     8731.37    313.13 o 
   2   2   0    12703.08    17304.93   1974.84 o 
   3   2   0     1300.57     1462.23    126.96 o 
   4   2   0     1536.22     1451.46     36.99 o 
   5   2   0      218.80      205.95     19.11 o 
   6   2   0      212.30      205.65     19.74 o 
   7   2   0        6.69       -0.52      8.81 o 
   8   2   0      103.89      163.69     65.90 o 
   1   3   0       34.21       37.37      5.05 o 
   2   3   0     1303.50     1479.73     90.08 o 
   3   3   0     2516.02     2920.91    363.50 o 
   4   3   0     1649.23     1807.33    123.57 o 
   5   3   0     1242.14     1170.45     35.10 o 
   6   3   0      305.39      374.62     36.45 o 
   7   3   0        2.84       -9.95     10.08 o 
   8   3   0      818.26      819.72     49.65 o 
   0   4   0    16399.45    14770.84    364.06 o 
   1   4   0      647.82      672.02     24.02 o 
   2   4   0     4191.37     4046.84     83.91 o 
   3   4   0     1245.62     1430.19    138.86 o 
   4   4   0      963.65     1404.95    186.74 o 
   5   4   0      381.89      402.41     27.89 o 
   6   4   0      315.96      397.24     36.97 o 
   7   4   0        9.45        7.66     17.86 o 
   1   5   0       27.08       11.79     10.91 o 
   2   5   0     1467.30     1346.14     35.31 o 
   3   5   0      331.82      342.28     22.35 o 
   4   5   0      233.37      276.37     22.11 o 
   5   5   0      624.50      787.59    137.90 o 
   6   5   0      482.53      442.90     32.26 o 
   7   5   0       15.41       14.01     16.20 o 
   0   6   0      393.28      421.48     30.83 o 
   1   6   0       15.70       25.92     10.20 o 
   2   6   0      267.63      316.89     31.60 o 
   3   6   0      727.33      806.24     87.42 o 
   4   6   0     1707.47     1620.23     71.52 o 
   5   6   0       16.15       30.51     11.80 o 
   6   6   0     1018.27     1250.80    107.99 o 
   1   7   0      666.87      694.42     35.63 o 
   2   7   0      104.12       98.99     21.98 o 
   3   7   0        0.35       16.35     27.84 o 
   4   7   0      141.59      133.71     25.70 o 
   5   7   0      414.33      399.78     41.91 o 
   0   8   0     1475.01     1519.94    106.83 o 
   1   8   0      942.81     1085.57     48.50 o 
   2   8   0      535.87      561.43     45.87 o 
   3   8   0      572.66      572.64     49.23 o 
   4   8   0      234.06      230.15     34.52 o 
   1   9   0      177.55      166.47     33.76 o 
   1   0   1     5708.91     5657.08    238.97 o 
   2   0   1      328.85      306.56      9.16 o 
   3   0   1      198.50      132.81      7.70 o 
   4   0   1     1611.88     1567.19     36.84 o 
   5   0   1     1102.01      961.09     35.66 o 
   6   0   1      625.72      592.54     23.27 o 
   7   0   1        5.84        8.12     14.02 o 
   8   0   1      146.05      179.08     28.83 o 
  -8   1   1       79.90      102.40     31.75 o 
  -7   1   1      868.19      910.31     37.77 o 
  -6   1   1       70.13       68.55     13.89 o 
  -5   1   1      315.62      287.32     14.52 o 
  -4   1   1     3058.54     2952.84     55.07 o 
  -3   1   1      573.86      574.29     15.30 o 
  -2   1   1     4655.99     4731.82    169.31 o 
  -1   1   1      396.52      622.77     68.67 o 
   0   1   1     3505.47     3732.47    244.95 o 
   2   1   1     4647.96     4897.74    282.98 o 
   3   1   1      519.44      528.50     14.64 o 
   4   1   1     3053.52     2956.83     55.08 o 
   5   1   1      339.87      308.13     16.54 o 
   6   1   1       87.25       92.16     13.79 o 
   7   1   1      887.13      901.47     52.44 o 
   8   1   1       89.50       60.50     23.92 o 
  -8   2   1      257.30      263.04     31.40 o 
  -7   2   1      195.97      209.90     21.08 o 
  -6   2   1      902.43      884.45     35.65 o 
  -5   2   1     1775.10     1760.00     45.50 o 
  -4   2   1      798.40      746.88     24.08 o 
  -3   2   1     1867.49     2021.45     97.60 o 
  -2   2   1      705.86      937.82     78.96 o 
  -1   2   1     3306.09     4039.65    256.21 o 
   0   2   1      805.31      708.19     23.62 o 
   1   2   1     3483.30     3908.06    413.65 o 
   2   2   1      640.52      952.51     97.64 o 
   3   2   1     1767.11     1947.91     49.31 o 
   4   2   1      864.55      802.53     24.73 o 
   5   2   1     1824.62     1807.17     45.43 o 
   6   2   1      801.15      825.14     40.50 o 
   7   2   1      181.37      185.14     20.58 o 
   8   2   1      247.07      257.76     24.68 o 
  -8   3   1       17.71       37.28     20.46 o 
  -7   3   1      421.79      435.50     30.92 o 
  -6   3   1      258.21      268.87     23.48 o 
  -5   3   1      239.83      237.40     17.37 o 
  -4   3   1      763.14      932.88     81.09 o 
  -3   3   1      915.61     1115.39    119.31 o 
  -2   3   1      824.88      957.51    112.84 o 
  -1   3   1     2713.85     2644.79     46.46 o 
   0   3   1       68.12       87.01      6.47 o 
   1   3   1     2768.91     2643.87     59.50 o 
   2   3   1      908.51     1010.57    136.62 o 
   3   3   1      871.01     1070.82    137.60 o 
   4   3   1      669.63      793.25     55.42 o 
   5   3   1      223.37      259.44     17.71 o 
   6   3   1      245.87      277.87     23.22 o 
   7   3   1      406.19      392.82     29.37 o 
   8   3   1       15.64       25.78     16.34 o 
  -7   4   1       56.75       54.13     21.48 o 
  -6   4   1      222.13      246.12     30.12 o 
  -5   4   1      292.85      285.20     28.67 o 
  -4   4   1      785.21      931.59    122.19 o 
  -3   4   1      756.03      799.71     66.71 o 
  -2   4   1      994.72      978.78     22.14 o 
  -1   4   1     4485.27     4286.70     74.43 o 
   0   4   1     1777.80     1750.36     35.56 o 
   1   4   1     4625.17     4498.67     95.95 o 
   2   4   1      964.46      938.78     26.21 o 
   3   4   1      850.50      881.50     56.81 o 
   4   4   1      783.78      943.15    109.03 o 
   5   4   1      298.39      299.72     24.18 o 
   6   4   1      236.07      206.38     48.75 o 
   7   4   1       45.38       53.94     20.73 o 
  -7   5   1      204.25      197.72     30.22 o 
  -6   5   1       74.87       70.14     15.98 o 
  -5   5   1      528.51      610.56     74.83 o 
  -4   5   1      472.42      497.84     26.75 o 
  -3   5   1      264.54      233.57     21.76 o 
  -2   5   1     3823.34     3839.65     93.40 o 
  -1   5   1      179.84      210.60     39.92 o 
   0   5   1     1417.03     1334.96     41.23 o 
   1   5   1      232.41      247.59     21.51 o 
   2   5   1     3686.54     3653.50     77.09 o 
   3   5   1      332.48      340.45     22.68 o 
   4   5   1      508.23      517.10     27.02 o 
   5   5   1      528.87      635.23     86.60 o 
   6   5   1       72.74       61.29     17.86 o 
   7   5   1      225.20      223.77     54.17 o 
  -6   6   1      497.20      656.59     63.05 o 
  -5   6   1       43.88       61.99     17.86 o 
  -4   6   1      352.29      358.50     35.84 o 
  -3   6   1     1259.39     1293.02     66.20 o 
  -2   6   1      465.96      500.17     34.77 o 
  -1   6   1      291.87      322.81     22.85 o 
   0   6   1       41.36       47.99     12.02 o 
   1   6   1      259.31      280.58     19.05 o 
   2   6   1      540.95      538.43     36.71 o 
   3   6   1     1277.64     1265.95     59.88 o 
   4   6   1      315.95      334.81     34.70 o 
   5   6   1       31.47       41.07     26.63 o 
   6   6   1      516.56      680.54     89.90 o 
  -5   7   1      418.28      502.00     48.56 o 
  -4   7   1       99.35       93.45     23.26 o 
  -3   7   1      315.15      299.12     34.19 o 
  -2   7   1      390.45      368.41     36.78 o 
  -1   7   1      462.97      457.79     38.76 o 
   0   7   1      143.85      165.12     16.96 o 
   1   7   1      418.64      381.10     33.86 o 
   2   7   1      419.29      421.26     31.73 o 
   3   7   1      303.50      308.52     27.50 o 
   4   7   1      107.63       91.63     23.19 o 
   5   7   1      385.15      419.99     43.02 o 
  -4   8   1      158.55      135.35     29.35 o 
  -3   8   1      232.74      261.78     27.53 o 
  -2   8   1      185.71      193.60     23.58 o 
  -1   8   1      549.73      596.43     37.89 o 
   0   8   1       16.38       45.35     20.17 o 
   1   8   1      521.12      586.95     37.87 o 
   2   8   1      196.49      207.86     24.38 o 
   3   8   1      262.40      308.08     37.13 o 
   4   8   1      142.57      123.02     48.30 o 
  -1   9   1      115.17      126.38     30.21 o 
   0   9   1      336.31      290.98     40.77 o 
   1   9   1      112.30       91.56     28.05 o 
   0   0   2        1.55        1.81      2.41 o 
   1   0   2     8898.58     8745.43    240.62 o 
   2   0   2     9353.81     8868.14    130.75 o 
   3   0   2      891.20      790.28     34.24 o 
   4   0   2      216.64      265.68     14.33 o 
   5   0   2     2138.34     2086.23     48.49 o 
   6   0   2      665.51      689.65     25.32 o 
   7   0   2     1492.64     1428.72     63.50 o 
   8   0   2        1.14      -12.50     13.61 o 
  -8   1   2       34.14       52.76     19.45 o 
  -7   1   2      115.34      139.03     23.59 o 
  -6   1   2      137.38      142.47     16.56 o 
  -5   1   2      295.95      295.99     15.37 o 
  -4   1   2       14.56        9.06      4.88 o 
  -3   1   2    12843.92    12229.05    193.25 o 
  -2   1   2     4740.63     5247.40    297.76 o 
  -1   1   2    19084.61    24164.56   2689.39 o 
   0   1   2     4813.27     4857.24     87.51 o 
   1   1   2    18893.07    25132.18   3089.81 o 
   2   1   2     4827.88     5373.12    288.12 o 
   3   1   2    11638.37    11265.25    184.72 o 
   4   1   2       18.78       24.13      5.11 o 
   5   1   2      216.86      226.10     14.91 o 
   6   1   2      142.22      171.82     21.07 o 
   7   1   2       99.90       91.96     19.69 o 
   8   1   2       36.73       34.21     17.55 o 
  -8   2   2       64.83       44.85     18.06 o 
  -7   2   2      513.96      510.98     33.19 o 
  -6   2   2       67.05       59.18     13.29 o 
  -5   2   2      436.37      411.68     20.57 o 
  -4   2   2      529.28      522.78     19.72 o 
  -3   2   2      389.31      376.03     14.50 o 
  -2   2   2     1951.97     2493.60    246.44 o 
  -1   2   2     4740.09     5131.33    245.05 o 
   0   2   2    10277.18     9880.15    176.09 o 
   1   2   2     4578.62     4932.18    381.97 o 
   2   2   2     1906.45     2548.84    295.09 o 
   3   2   2      288.16      284.80     26.54 o 
   4   2   2      495.61      501.83     19.00 o 
   5   2   2      420.39      416.23     19.67 o 
   6   2   2       72.03       30.75     18.66 o 
   7   2   2      504.95      505.34     30.67 o 
   8   2   2       71.90       55.63     14.41 o 
  -8   3   2       26.31        3.72     22.87 o 
  -7   3   2      123.18      124.71     19.68 o 
  -6   3   2      206.77      184.16     20.43 o 
  -5   3   2      928.99      953.15     31.10 o 
  -4   3   2     1172.47     1349.98    132.71 o 
  -3   3   2     4893.72     5667.09    590.24 o 
  -2   3   2      215.32      240.87     21.74 o 
  -1   3   2     8177.66     7655.18    128.03 o 
   0   3   2      237.11      227.31      8.66 o 
   1   3   2     9068.34     8445.26    165.28 o 
   2   3   2      254.12      274.22     36.59 o 
   3   3   2     5043.76     6026.36    688.73 o 
   4   3   2     1105.49     1337.48     86.36 o 
   5   3   2     1019.09     1008.24     31.77 o 
   6   3   2      231.20      231.70     21.45 o 
   7   3   2      145.72      124.28     19.22 o 
   8   3   2       21.88       34.78     17.63 o 
  -7   4   2      900.35      915.37     84.11 o 
  -6   4   2      376.52      402.84     29.99 o 
  -5   4   2     1800.42     1877.62     60.40 o 
  -4   4   2      612.57      754.11    104.34 o 
  -3   4   2     5495.32     5449.13    126.86 o 
  -2   4   2      843.81      863.01     20.53 o 
  -1   4   2       45.19       49.68      5.00 o 
   0   4   2     2291.67     2315.96     48.86 o 
   1   4   2       60.10       66.73      7.91 o 
   2   4   2      827.74      865.72     24.76 o 
   3   4   2     5614.76     5453.14    162.15 o 
   4   4   2      590.85      739.64     89.93 o 
   5   4   2     1992.89     2049.15     62.08 o 
   6   4   2      346.09      362.23     35.42 o 
   7   4   2      838.60      889.95     68.16 o 
  -7   5   2       40.23       53.16     22.87 o 
  -6   5   2        4.53        9.12     14.31 o 
  -5   5   2     1738.47     2126.84    291.57 o 
  -4   5   2      444.11      559.32     33.61 o 
  -3   5   2     1714.35     1728.54     52.95 o 
  -2   5   2      817.88      786.72     30.03 o 
  -1   5   2     1775.72     1797.02     51.07 o 
   0   5   2      411.98      360.55     20.21 o 
   1   5   2     1498.72     1561.67     46.69 o 
   2   5   2      784.08      740.97     24.44 o 
   3   5   2     1684.73     1696.10     52.93 o 
   4   5   2      419.58      581.04     84.71 o 
   5   5   2     1619.04     2014.67    257.40 o 
   6   5   2        3.67       14.20     13.62 o 
   7   5   2       35.02       28.91     42.58 o 
  -6   6   2      267.07      307.64     31.59 o 
  -5   6   2       97.65       87.73     20.61 o 
  -4   6   2      285.16      273.86     32.80 o 
  -3   6   2      133.67      111.35     21.32 o 
  -2   6   2       18.56       31.76     14.82 o 
  -1   6   2      262.99      325.13     34.29 o 
   0   6   2       23.81       28.55     10.71 o 
   1   6   2      271.69      277.18     18.86 o 
   2   6   2       27.31       42.06     12.21 o 
   3   6   2      137.43      149.24     18.12 o 
   4   6   2      327.78      367.98     36.78 o 
   5   6   2      106.62       74.62     28.65 o 
   6   6   2      317.70      354.14     57.02 o 
  -5   7   2      233.63      252.97     35.73 o 
  -4   7   2      298.57      338.16     37.85 o 
  -3   7   2      836.18      730.58     46.64 o 
  -2   7   2      296.83      342.03     64.85 o 
  -1   7   2      334.92      293.68     31.23 o 
   0   7   2       57.24       44.89     11.29 o 
   1   7   2      364.91      352.64     28.08 o 
   2   7   2      243.18      223.13     22.96 o 
   3   7   2      963.16      939.29     46.56 o 
   4   7   2      330.26      328.54     37.97 o 
   5   7   2      240.21      243.89     34.04 o 
  -4   8   2      257.90      248.48     35.99 o 
  -3   8   2      215.95      190.89     30.41 o 
  -2   8   2      147.50      170.87     27.81 o 
  -1   8   2       20.62       15.17     13.73 o 
   0   8   2       96.61       87.46     17.92 o 
   1   8   2       17.52       18.89     14.72 o 
   2   8   2      157.57      159.43     21.64 o 
   3   8   2      212.00      196.39     30.62 o 
   4   8   2      222.36      214.39     45.44 o 
  -1   9   2      266.97      292.07     31.16 o 
   0   9   2      435.09      513.65     51.03 o 
   1   9   2      233.39      250.12     37.02 o 
   1   0   3     3385.44     3295.99     83.09 o 
   2   0   3       25.86       19.80      4.19 o 
   3   0   3     2620.64     2190.71     40.33 o 
   4   0   3     1089.67     1048.85     27.95 o 
   5   0   3      249.25      263.77     16.37 o 
   6   0   3     1218.88     1269.28     43.07 o 
   7   0   3       54.03       84.61     19.97 o 
   8   0   3      324.17      344.44     36.48 o 
  -8   1   3       42.80       60.00     19.92 o 
  -7   1   3      298.01      264.85     29.80 o 
  -6   1   3      151.24      146.06     16.60 o 
  -5   1   3      747.52      717.45     21.81 o 
  -4   1   3     3973.97     3923.63     70.36 o 
  -3   1   3     1525.99     1494.05     30.47 o 
  -2   1   3     2591.52     2478.57     74.83 o 
  -1   1   3       29.58       46.08      4.53 o 
   0   1   3     3676.12     3462.83     62.83 o 
   1   1   3       39.72       47.29      4.05 o 
   2   1   3     2518.49     2565.92    147.81 o 
   3   1   3     1413.39     1429.31     28.97 o 
   4   1   3     3923.00     3821.29     68.54 o 
   5   1   3      638.03      624.24     27.20 o 
   6   1   3      129.96      123.10     15.70 o 
   7   1   3      262.07      262.16     23.37 o 
   8   1   3       42.21       73.33     21.21 o 
  -8   2   3      282.36      297.24     81.10 o 
  -7   2   3       31.69       15.48     19.47 o 
  -6   2   3      448.46      462.01     27.07 o 
  -5   2   3      931.46      966.11     30.79 o 
  -4   2   3     1337.10     1308.05     35.06 o 
  -3   2   3      275.12      369.00     47.09 o 
  -2   2   3      245.06      442.69     50.51 o 
  -1   2   3     2156.90     2225.43     91.03 o 
   0   2   3      242.93      229.52      7.12 o 
   1   2   3     1928.11     2448.23    336.49 o 
   3   2   3      299.04      431.82     30.99 o 
   4   2   3     1491.73     1462.44     36.64 o 
   5   2   3      886.74      898.67     34.06 o 
   6   2   3      502.80      500.91     27.40 o 
   7   2   3       36.37       28.19     11.44 o 
   8   2   3      270.53      232.60     24.42 o 
  -8   3   3      133.35      174.31     49.05 o 
  -7   3   3      450.12      420.15     38.66 o 
  -6   3   3        6.53       19.16     11.85 o 
  -5   3   3      177.86      225.24     17.03 o 
  -4   3   3     1828.08     2025.34    111.45 o 
  -3   3   3     4645.01     5963.50    631.27 o 
  -2   3   3     2023.14     2026.00     34.27 o 
  -1   3   3     2251.50     2296.16     41.99 o 
   0   3   3     5013.18     4750.36     92.39 o 
   1   3   3     2403.68     2421.68     48.97 o 
   2   3   3     2227.85     2155.71     64.77 o 
   3   3   3     4671.43     5941.05    671.23 o 
   4   3   3     1812.13     1909.92     93.34 o 
   5   3   3      242.64      307.12     37.70 o 
   6   3   3       19.26       24.48     11.68 o 
   7   3   3      472.89      490.24     33.46 o 
   8   3   3      134.00      158.62     28.24 o 
  -7   4   3       21.10       28.39     19.73 o 
  -6   4   3      521.05      531.05     39.91 o 
  -5   4   3     1348.79     1582.48     89.92 o 
  -4   4   3     1593.11     1936.59    217.65 o 
  -3   4   3     1196.97     1574.57    212.44 o 
  -2   4   3     1581.59     1593.10     31.95 o 
  -1   4   3     3558.44     3374.49     59.28 o 
   0   4   3        9.04       10.09      4.40 o 
   1   4   3     3461.43     3340.41     68.40 o 
   2   4   3     1480.24     1508.24     41.68 o 
   3   4   3     1265.10     1368.57    135.55 o 
   4   4   3     1597.12     1928.72    225.93 o 
   5   4   3     1380.61     1528.54     94.16 o 
   6   4   3      476.92      438.95     38.76 o 
   7   4   3       29.33       16.10     18.61 o 
  -7   5   3      366.22      397.27     40.53 o 
  -6   5   3        4.79        8.13     11.66 o 
  -5   5   3      106.32      130.14     18.52 o 
  -4   5   3     1272.24     1488.61     95.32 o 
  -3   5   3     1677.67     1696.09     51.96 o 
  -2   5   3     1251.14     1149.12     48.11 o 
  -1   5   3      686.70      675.53     27.37 o 
   0   5   3     1027.41      989.64     34.20 o 
   1   5   3      778.36      775.63     28.37 o 
   2   5   3     1255.71     1175.04     29.59 o 
   3   5   3     1520.13     1539.49     43.32 o 
   4   5   3     1294.92     1575.37    138.68 o 
   5   5   3       70.94      112.12     16.57 o 
   6   5   3        9.55       30.49     15.32 o 
   7   5   3      334.95      328.62     37.11 o 
  -6   6   3      171.49      196.16     23.34 o 
  -5   6   3      260.73      295.12     34.37 o 
  -4   6   3      677.28      597.93     41.35 o 
  -3   6   3      279.36      235.06     29.47 o 
  -2   6   3      448.95      453.75     69.66 o 
  -1   6   3      767.72      759.49     48.45 o 
   0   6   3      107.17       89.85     13.50 o 
   1   6   3      716.63      692.61     32.89 o 
   2   6   3      377.92      398.51     49.60 o 
   3   6   3      216.77      230.79     22.49 o 
   4   6   3      725.39      682.81     84.26 o 
   5   6   3      243.20      221.39     23.06 o 
   6   6   3      152.25      211.33     28.19 o 
  -5   7   3      318.81      287.32     36.74 o 
  -4   7   3      344.53      375.06     39.47 o 
  -3   7   3      412.83      454.18     42.24 o 
  -2   7   3      998.28     1001.64     53.89 o 
  -1   7   3      260.12      286.87     33.55 o 
   0   7   3      197.89      216.76     22.22 o 
   1   7   3      244.11      253.64     20.03 o 
   2   7   3     1035.61     1015.72     49.04 o 
   3   7   3      434.63      489.22     43.08 o 
   4   7   3      337.48      323.82     36.97 o 
   5   7   3      378.55      360.93     40.58 o 
  -4   8   3      250.10      300.82     38.62 o 
  -3   8   3      117.68      134.17     27.55 o 
  -2   8   3      365.63      350.71     37.43 o 
  -1   8   3      525.11      540.43     45.94 o 
   0   8   3        5.07       33.26     14.32 o 
   1   8   3      526.40      555.48     36.38 o 
   2   8   3      351.35      361.85     30.99 o 
   3   8   3      150.74      148.79     30.84 o 
   4   8   3      297.06      221.68     33.31 o 
  -1   9   3      338.46      349.19     33.73 o 
   0   9   3       26.34       23.94     22.66 o 
   1   9   3      311.62      316.23     46.94 o 
   1   0   4      640.63      592.45     14.02 o 
   2   0   4    16842.55    15575.40    270.75 o 
   3   0   4    19630.21    17943.98    284.54 o 
   4   0   4     2195.60     1958.08     44.08 o 
   5   0   4      397.35      395.59     18.01 o 
   6   0   4      685.92      694.42     30.22 o 
   7   0   4      240.17      211.51     27.44 o 
   8   0   4      255.90      245.30     30.33 o 
  -8   1   4      876.24      883.81     93.74 o 
  -7   1   4       22.90       23.18     15.68 o 
  -6   1   4      985.00     1010.89     37.09 o 
  -5   1   4     1646.45     1629.94     37.33 o 
  -4   1   4     1645.22     1600.46     34.43 o 
  -3   1   4     1607.96     1561.90     32.23 o 
  -2   1   4     6925.77     6717.74    124.74 o 
  -1   1   4      202.46      266.53     33.23 o 
   0   1   4      319.09      396.81     11.74 o 
   1   1   4      219.51      293.39     31.78 o 
   2   1   4     7270.40     7060.86    125.13 o 
   3   1   4     1683.87     1590.03     31.05 o 
   4   1   4     1616.82     1521.18     32.25 o 
   5   1   4     1670.38     1612.50     61.68 o 
   6   1   4     1132.04     1137.98     41.01 o 
   7   1   4       18.51       22.75     11.03 o 
   8   1   4      845.32      813.31     48.71 o 
  -8   2   4       37.52       40.97     19.86 o 
  -7   2   4      108.11      100.59     16.81 o 
  -6   2   4      150.42      147.92     17.60 o 
  -5   2   4      473.52      467.96     21.40 o 
  -4   2   4      689.91      637.37     21.76 o 
  -3   2   4     1538.47     1952.94    195.80 o 
  -2   2   4     3717.63     4922.58    542.10 o 
  -1   2   4     1812.82     1720.61     70.38 o 
   0   2   4    19076.89    18246.71    286.50 o 
   1   2   4     1714.40     1542.81     72.22 o 
   2   2   4     3405.81     5429.73    542.68 o 
   3   2   4     1555.18     2072.79    195.62 o 
   4   2   4      542.66      477.22     18.85 o 
   5   2   4      458.85      429.89     27.56 o 
   6   2   4      140.31      136.61     16.26 o 
   7   2   4      102.34       81.38     14.53 o 
   8   2   4       48.15       47.25     14.28 o 
  -8   3   4      295.72      287.86     32.39 o 
  -7   3   4      137.80      165.13     31.75 o 
  -6   3   4      714.97      725.76     29.24 o 
  -5   3   4      641.60      597.84     24.48 o 
  -4   3   4      122.04      220.61     49.66 o 
  -3   3   4     1660.42     2124.39    242.80 o 
  -2   3   4     2025.68     2388.23    145.09 o 
  -1   3   4     1701.95     1601.10     30.54 o 
   0   3   4    30572.36    29075.21    455.27 o 
   1   3   4     1661.90     1571.15     35.56 o 
   2   3   4     2028.76     2561.73    288.39 o 
   3   3   4     1589.80     2245.23    238.02 o 
   4   3   4      110.82      158.16     31.53 o 
   5   3   4      593.17      585.42     23.61 o 
   6   3   4      805.45      814.58     35.21 o 
   7   3   4      160.85      164.00     25.89 o 
   8   3   4      286.27      273.08     34.77 o 
  -7   4   4      306.10      305.48     35.11 o 
  -6   4   4     1018.85     1103.11     45.17 o 
  -5   4   4      167.10      189.55     24.68 o 
  -4   4   4     1990.19     2452.18    349.74 o 
  -3   4   4      450.32      449.61     18.12 o 
  -2   4   4     2074.63     1902.09     38.06 o 
  -1   4   4      855.94      883.30     20.26 o 
   0   4   4     4835.77     4384.92     85.71 o 
   1   4   4      805.05      844.90     24.06 o 
   2   4   4     2128.04     2051.53     45.44 o 
   3   4   4      456.95      460.38     21.16 o 
   4   4   4     2019.49     2597.63    268.38 o 
   5   4   4      155.06      244.59     47.93 o 
   6   4   4      946.65      962.19     51.39 o 
   7   4   4      316.93      307.55     99.15 o 
  -7   5   4        8.12       10.49     17.33 o 
  -6   5   4      648.70      663.55     37.03 o 
  -5   5   4      253.88      328.04     43.13 o 
  -4   5   4      826.77      809.94     34.99 o 
  -3   5   4      434.31      472.88     32.38 o 
  -2   5   4     1420.69     1439.05     59.66 o 
  -1   5   4      266.27      250.69     27.74 o 
   0   5   4      110.69      155.56     14.83 o 
   1   5   4      277.53      283.93     15.12 o 
   2   5   4     1522.04     1503.90     38.50 o 
   3   5   4      470.68      535.36     22.89 o 
   4   5   4      910.45      886.85     36.34 o 
   5   5   4      285.22      347.95     26.28 o 
   6   5   4      667.77      791.50     46.45 o 
   7   5   4       15.35       14.05     19.19 o 
  -6   6   4      178.92      222.75     33.08 o 
  -5   6   4      111.12      170.62     40.62 o 
  -4   6   4      153.85      136.52     24.85 o 
  -3   6   4      233.18      253.72     30.19 o 
  -2   6   4     1103.71     1052.98     52.05 o 
  -1   6   4      937.41     1022.34     49.79 o 
   0   6   4      777.76      831.16     33.53 o 
   1   6   4      787.13      781.78     32.21 o 
   2   6   4     1174.76     1215.70     37.51 o 
   3   6   4      191.90      197.49     31.87 o 
   4   6   4      192.70      198.08     20.50 o 
   5   6   4       97.43      105.25     19.54 o 
   6   6   4      156.71      187.30     46.64 o 
  -5   7   4       21.33       22.38     18.82 o 
  -4   7   4      171.28      143.64     37.77 o 
  -3   7   4      347.73      331.31     49.35 o 
  -2   7   4       67.47       77.77     19.36 o 
  -1   7   4      222.36      205.22     35.51 o 
   0   7   4      286.76      334.17     33.55 o 
   1   7   4      202.38      165.58     16.63 o 
   2   7   4       61.87       47.17     13.71 o 
   3   7   4      325.28      336.39     35.59 o 
   4   7   4      123.53      111.04     24.15 o 
   5   7   4       37.78       42.77     20.41 o 
  -4   8   4      213.28      187.25     32.30 o 
  -3   8   4      302.82      276.63     35.20 o 
  -2   8   4      615.88      646.84     45.45 o 
  -1   8   4      381.73      343.93     37.05 o 
   0   8   4      521.53      531.76     35.10 o 
   1   8   4      384.33      396.79     43.95 o 
   2   8   4      635.77      638.58     36.89 o 
   3   8   4      307.10      339.03     46.04 o 
   4   8   4      193.94      187.42     31.92 o 
  -1   9   4        2.78       -0.96     15.75 o 
   0   9   4      115.72       80.26     27.08 o 
   1   9   4        4.76       -4.59     18.17 o 
   1   0   5     7282.11     7259.16    127.97 o 
   2   0   5       93.62       79.61      6.17 o 
   3   0   5     1728.22     1525.95     34.43 o 
   4   0   5     2350.38     2124.06     52.56 o 
   5   0   5      650.10      701.39     29.68 o 
   6   0   5      584.13      613.83     29.52 o 
   7   0   5      131.52      134.25     16.82 o 
   8   0   5      718.50      701.06     58.83 o 
  -8   1   5       77.96       94.82     21.72 o 
  -7   1   5     1178.42     1143.08     85.46 o 
  -6   1   5      101.84      108.53     12.72 o 
  -5   1   5      191.79      188.73     13.03 o 
  -4   1   5     1543.92     1434.14     32.35 o 
  -3   1   5     1278.15     1221.30     27.02 o 
  -2   1   5     2716.25     2541.78     59.53 o 
  -1   1   5      408.07      533.07     46.60 o 
   0   1   5     6484.34     6344.56    115.14 o 
   1   1   5      366.88      557.58     75.47 o 
   2   1   5     2586.06     2282.46     52.20 o 
   3   1   5     1325.26     1263.41     26.08 o 
   4   1   5     1521.16     1392.77     29.94 o 
   5   1   5      180.06      188.22     16.85 o 
   6   1   5      121.66      133.87     16.39 o 
   7   1   5     1124.33     1146.25     43.81 o 
   8   1   5       86.98       68.86     21.49 o 
  -8   2   5       11.61       39.48     15.34 o 
  -7   2   5      285.52      306.77     26.14 o 
  -6   2   5       87.53       90.67     14.85 o 
  -5   2   5     1530.03     1510.16     41.36 o 
  -4   2   5      593.29      598.62     21.66 o 
  -3   2   5     1682.78     1781.86    131.00 o 
  -2   2   5     2103.47     2775.53    344.65 o 
  -1   2   5     5358.14     5119.04     86.05 o 
   0   2   5        2.71       32.29     14.64 o 
   1   2   5     5532.24     5492.76    235.96 o 
   2   2   5     2189.87     3190.82    302.43 o 
   3   2   5     1725.67     1939.82    128.54 o 
   4   2   5      499.67      523.97     19.87 o 
   5   2   5     1471.87     1363.72     44.47 o 
   6   2   5      129.49      129.20     16.48 o 
   7   2   5      285.75      271.54     24.94 o 
   8   2   5        7.78        7.64     12.16 o 
  -8   3   5       79.38       74.33     34.00 o 
  -7   3   5      772.47      809.63     46.99 o 
  -6   3   5       49.59       62.07     12.47 o 
  -5   3   5      377.28      364.80     20.58 o 
  -4   3   5      116.92      135.38     18.63 o 
  -3   3   5      916.50     1213.98    138.38 o 
  -2   3   5     1596.90     1793.92    159.95 o 
  -1   3   5     1318.58     1323.36     23.20 o 
   0   3   5      295.09      500.74    152.11 o 
   1   3   5     1226.87     1236.94     30.11 o 
   2   3   5     1574.77     1898.50    246.05 o 
   3   3   5      938.75     1328.02    128.40 o 
   4   3   5       93.87      104.29     15.42 o 
   5   3   5      330.29      363.47     24.92 o 
   6   3   5       44.89       64.71     14.59 o 
   7   3   5      750.23      778.16     37.39 o 
   8   3   5       67.16       72.42     17.91 o 
  -7   4   5        0.62       -4.35     17.75 o 
  -6   4   5      686.69      700.21     54.41 o 
  -5   4   5      136.23      171.46     30.48 o 
  -4   4   5      417.91      489.63     72.85 o 
  -3   4   5      512.65      547.48     20.35 o 
  -2   4   5      883.68      857.53     24.81 o 
  -1   4   5     3838.29     3756.65     66.00 o 
   0   4   5      245.57      240.78      9.09 o 
   1   4   5     3788.83     3748.67     75.60 o 
   2   4   5      934.92      910.84     25.90 o 
   3   4   5      514.53      532.12     24.25 o 
   4   4   5      362.13      495.55     52.77 o 
   5   4   5      138.04      187.92     19.42 o 
   6   4   5      644.06      648.67     41.60 o 
   7   4   5        4.54        3.86     17.65 o 
  -7   5   5      331.39      289.15     35.20 o 
  -6   5   5      479.20      544.51     34.19 o 
  -5   5   5       75.98       97.05     16.06 o 
  -4   5   5      385.15      432.52     26.45 o 
  -3   5   5     1114.14     1076.36     53.63 o 
  -2   5   5     1191.52     1111.65     50.84 o 
  -1   5   5      189.26      216.33     17.13 o 
   0   5   5      361.43      356.81     20.01 o 
   1   5   5      224.34      229.43     14.41 o 
   2   5   5     1235.86     1206.51     33.22 o 
   3   5   5     1160.34     1107.04     34.42 o 
   4   5   5      322.00      324.82     26.91 o 
   5   5   5      105.54      117.48     16.88 o 
   6   5   5      520.85      530.79     39.76 o 
   7   5   5      338.48      366.72     39.58 o 
  -6   6   5       55.17       41.44     31.75 o 
  -5   6   5      576.17      625.74     58.98 o 
  -4   6   5      111.10      106.44     49.35 o 
  -3   6   5      346.12      341.22     33.73 o 
  -2   6   5     1100.34     1092.56     53.42 o 
  -1   6   5     1627.04     1629.36     66.49 o 
   0   6   5      675.86      695.46     30.49 o 
   1   6   5     1612.14     1584.00     50.49 o 
   2   6   5     1015.82     1075.23     39.22 o 
   3   6   5      422.50      410.33     36.36 o 
   4   6   5      163.06      167.83     18.98 o 
   5   6   5      563.79      556.03     33.85 o 
   6   6   5       38.88       16.09     21.37 o 
  -5   7   5      100.28      116.57     26.37 o 
  -4   7   5       39.74       37.49     18.85 o 
  -3   7   5      425.09      525.79     51.76 o 
  -2   7   5      151.80      164.95     25.02 o 
  -1   7   5      466.83      432.98     38.25 o 
   0   7   5     1612.19     1546.42     66.61 o 
   1   7   5      473.89      482.78     33.08 o 
   2   7   5      172.66      134.67     18.41 o 
   3   7   5      444.82      489.19     42.60 o 
   4   7   5       36.44       28.90     19.71 o 
   5   7   5       71.93       76.30     23.57 o 
  -3   8   5      148.71      119.27     26.80 o 
  -2   8   5      150.68      176.34     38.37 o 
  -1   8   5      456.46      432.84     54.02 o 
   0   8   5      196.30      175.96     38.37 o 
   1   8   5      428.28      446.16     43.49 o 
   2   8   5      171.08      176.86     32.04 o 
   3   8   5      175.20      197.88     32.95 o 
   0   9   5      178.75      175.69     34.25 o 
   1   0   6    14242.29    12992.34    225.91 o 
   2   0   6     4017.94     3888.03     73.15 o 
   3   0   6     8237.45     7488.58    136.72 o 
   4   0   6      701.20      666.14     21.44 o 
   5   0   6     3041.53     2917.75     63.51 o 
   6   0   6      100.17      102.57     14.47 o 
   7   0   6       47.57       74.72     14.56 o 
   8   0   6      102.00      111.77     29.04 o 
  -8   1   6        9.31        9.89     15.21 o 
  -7   1   6       30.73       16.13     21.67 o 
  -6   1   6      239.76      248.69     17.71 o 
  -5   1   6      227.59      230.77     16.73 o 
  -4   1   6      190.60      195.53     11.92 o 
  -3   1   6     9172.53     8860.26    145.79 o 
  -2   1   6     8632.22     8557.23    157.92 o 
  -1   1   6      342.34      511.22     61.75 o 
   0   1   6    16479.98    15642.15    277.17 o 
   1   1   6      551.03      627.04     74.85 o 
   2   1   6     8772.18     8930.56    176.96 o 
   3   1   6     9124.55     8689.41    156.95 o 
   4   1   6      211.74      222.17     11.87 o 
   5   1   6      192.31      168.25     16.80 o 
   6   1   6      275.47      263.62     21.94 o 
   7   1   6       26.83       37.69     12.54 o 
   8   1   6       14.88       23.25     12.40 o 
  -8   2   6      167.88      195.14     27.86 o 
  -7   2   6      418.32      428.37     43.51 o 
  -6   2   6     1190.94     1170.07     37.24 o 
  -5   2   6     1689.64     1697.79     45.12 o 
  -4   2   6      609.26      679.95     23.92 o 
  -3   2   6     1529.53     1595.36     64.33 o 
  -2   2   6       16.55       31.24      5.28 o 
  -1   2   6     2850.70     2838.48     48.43 o 
   0   2   6     1382.06     1433.55     27.39 o 
   1   2   6     2728.48     3216.46    953.46 o 
   2   2   6       10.16       18.71      5.35 o 
   3   2   6     1555.73     1648.24     60.13 o 
   4   2   6      668.83      686.69     23.28 o 
   5   2   6     1824.68     1732.27     52.04 o 
   6   2   6     1134.56     1166.23     42.56 o 
   7   2   6      401.40      357.63     48.05 o 
   8   2   6      159.70      135.19     19.23 o 
  -7   3   6      188.50      175.70     25.96 o 
  -6   3   6      488.64      522.46     25.90 o 
  -5   3   6     1493.86     1484.83     41.76 o 
  -4   3   6      378.61      461.93     41.05 o 
  -3   3   6     5680.03     7011.21    716.21 o 
  -2   3   6      674.41      816.14    114.15 o 
  -1   3   6     9037.72     8813.85    131.06 o 
   0   3   6     2134.62     2136.46     39.50 o 
   1   3   6     9305.69     9033.59    163.69 o 
   2   3   6      730.10      885.59    318.07 o 
   3   3   6     5461.78     7321.69   1142.28 o 
   4   3   6      351.78      405.94     26.49 o 
   5   3   6     1493.46     1400.97     46.33 o 
   6   3   6      461.88      486.44     29.65 o 
   7   3   6      217.26      207.36     22.96 o 
  -7   4   6      211.21      244.78     72.37 o 
  -6   4   6      229.70      236.91     24.96 o 
  -5   4   6     1524.84     1463.57     53.93 o 
  -4   4   6       31.30       20.60      8.65 o 
  -3   4   6      379.96      471.70     41.83 o 
  -2   4   6     2164.17     2140.36     48.84 o 
  -1   4   6      254.72      256.88     11.45 o 
   0   4   6     8490.73     8248.79    135.50 o 
   1   4   6      218.45      228.31     13.54 o 
   2   4   6     2220.61     2209.08     49.32 o 
   3   4   6      470.16      503.50     72.26 o 
   4   4   6       16.60       13.60     10.01 o 
   5   4   6     1575.44     1637.13     53.03 o 
   6   4   6      272.25      242.82     30.06 o 
   7   4   6      226.12      274.94     33.23 o 
  -7   5   6       36.01       32.37     19.45 o 
  -6   5   6      318.34      340.40     29.05 o 
  -5   5   6      125.61      118.46     23.74 o 
  -4   5   6      339.53      379.44     43.18 o 
  -3   5   6     2158.51     2109.59     61.47 o 
  -2   5   6      598.45      588.55     34.77 o 
  -1   5   6     2007.60     1999.97     56.34 o 
   0   5   6     1091.69     1073.08     36.73 o 
   1   5   6     2312.80     2275.09     51.59 o 
   2   5   6      519.51      525.46     23.85 o 
   3   5   6     2092.13     2039.40     50.72 o 
   4   5   6      285.35      274.14     34.91 o 
   5   5   6       79.48       71.92     14.03 o 
   6   5   6      294.09      287.93     32.55 o 
   7   5   6       23.37       21.72     19.57 o 
  -6   6   6      165.94      265.84     84.26 o 
  -5   6   6      338.12      387.58     39.68 o 
  -4   6   6      142.70      118.79     23.65 o 
  -3   6   6      277.83      205.17     26.99 o 
  -2   6   6      330.21      341.54     32.82 o 
  -1   6   6      139.38      178.74     24.03 o 
   0   6   6       32.27       27.78     10.65 o 
   1   6   6      166.69      156.44     19.35 o 
   2   6   6      375.95      393.90     24.35 o 
   3   6   6      325.96      387.63     41.98 o 
   4   6   6      113.59      135.35     18.15 o 
   5   6   6      315.24      330.41     44.97 o 
   6   6   6      158.31      162.98     34.61 o 
  -5   7   6        6.07       15.95     18.08 o 
  -4   7   6        3.66       -1.56     15.85 o 
  -3   7   6      316.03      296.22     34.22 o 
  -2   7   6      596.68      627.35     41.52 o 
  -1   7   6      293.71      316.69     33.66 o 
   0   7   6       47.53       83.60     27.38 o 
   1   7   6      373.08      411.97     37.73 o 
   2   7   6      584.02      614.50     33.57 o 
   3   7   6      354.47      406.54     39.40 o 
   4   7   6       14.48        0.58     20.16 o 
   5   7   6       10.75       -1.96     16.81 o 
  -3   8   6       99.05      118.65     26.75 o 
  -2   8   6      158.38      207.89     31.49 o 
  -1   8   6       24.45       14.22     16.42 o 
   0   8   6      139.61      125.37     24.57 o 
   1   8   6       22.71       16.63     14.01 o 
   2   8   6      141.56       90.17     17.74 o 
   3   8   6       85.33       45.88     20.41 o 
   0   9   6       60.45       75.60     26.17 o 
   1   0   7     3550.74     3228.57     86.37 o 
   2   0   7      746.16      716.63     19.13 o 
   3   0   7     2216.79     2080.67     44.65 o 
   4   0   7     3992.67     3918.14     78.49 o 
   5   0   7       91.13       80.96     10.37 o 
   6   0   7       67.45       70.35     12.81 o 
   7   0   7      171.68      148.12     18.48 o 
   8   0   7      241.58      245.54     31.70 o 
  -8   1   7       88.65       78.08     20.51 o 
  -7   1   7       52.16       72.64     18.62 o 
  -6   1   7       62.10       64.42     10.86 o 
  -5   1   7      717.35      710.74     24.67 o 
  -4   1   7     4649.84     4414.55     78.76 o 
  -3   1   7      268.66      256.63     11.50 o 
  -2   1   7     1819.85     1662.94     37.16 o 
  -1   1   7     3573.70     4728.42    475.69 o 
   0   1   7     5778.63     5513.35    101.76 o 
   1   1   7     3522.91     4464.93    536.28 o 
   2   1   7     1584.50     1545.21     33.34 o 
   3   1   7      306.79      303.21     12.44 o 
   4   1   7     4500.12     4092.63     73.57 o 
   5   1   7      699.42      693.42     29.50 o 
   6   1   7       32.42       32.06     11.47 o 
   7   1   7       56.99       53.63     13.59 o 
   8   1   7       95.33       85.81     16.79 o 
  -8   2   7      889.33      951.02     53.30 o 
  -7   2   7       13.50        2.12     14.30 o 
  -6   2   7      898.89      889.70     31.94 o 
  -5   2   7      180.25      179.43     15.55 o 
  -4   2   7     1823.54     1605.29     41.27 o 
  -3   2   7     1335.32     1765.57    195.76 o 
  -2   2   7     2064.70     3151.47    364.33 o 
  -1   2   7      488.00      555.56     51.26 o 
   0   2   7      505.56      503.67     13.21 o 
   1   2   7      530.75      452.88     30.09 o 
   2   2   7     2205.29     3357.59    481.40 o 
   4   2   7     1833.88     1619.14     40.57 o 
   5   2   7      215.25      185.81     23.65 o 
   6   2   7      929.65      880.68     36.55 o 
   7   2   7       12.95       10.49     13.77 o 
   8   2   7      908.60      960.46     43.71 o 
  -7   3   7      198.97      218.06     53.56 o 
  -6   3   7       23.77       29.53     12.47 o 
  -5   3   7      998.95      989.58     46.56 o 
  -4   3   7     3447.60     3783.14    244.23 o 
  -3   3   7      195.03      240.31     13.98 o 
  -2   3   7     2429.68     2468.07    102.52 o 
  -1   3   7     2551.52     2433.52     40.08 o 
   0   3   7     5230.83     4993.67     84.45 o 
   1   3   7     2455.10     2395.07     51.18 o 
   2   3   7     2463.37     2671.88    218.17 o 
   3   3   7      164.71      217.12     30.25 o 
   4   3   7     3460.05     3655.65    162.83 o 
   5   3   7      937.60      935.18     44.45 o 
   6   3   7       17.21       21.58     12.21 o 
   7   3   7      224.21      261.74     25.41 o 
  -7   4   7      203.24      170.94     28.61 o 
  -6   4   7      235.58      237.86     25.09 o 
  -5   4   7      703.12      778.33     99.90 o 
  -4   4   7     1828.13     2281.60    241.67 o 
  -3   4   7     1649.87     2400.14    378.14 o 
  -2   4   7       12.39        6.22      5.49 o 
  -1   4   7     2224.32     2110.30     40.66 o 
   0   4   7     2509.33     2497.27     46.70 o 
   1   4   7     2160.04     2052.79     47.17 o 
   2   4   7        4.29        2.75      5.61 o 
   3   4   7     1674.46     2271.16    653.45 o 
   4   4   7     1739.03     2070.75    238.70 o 
   5   4   7      713.79      866.55     48.75 o 
   6   4   7      230.23      234.57     29.46 o 
   7   4   7      222.75      234.43     32.60 o 
  -6   5   7       27.28       24.08     13.97 o 
  -5   5   7       63.73       85.35     15.94 o 
  -4   5   7      674.64      753.49     51.49 o 
  -3   5   7      987.93      943.36     37.13 o 
  -2   5   7     1017.20      998.57     47.77 o 
  -1   5   7     1341.25     1323.41     55.33 o 
   0   5   7     3623.54     3519.23     73.96 o 
   1   5   7     1285.12     1309.52     35.31 o 
   2   5   7      943.61      879.98     28.00 o 
   3   5   7     1067.18     1056.74     35.49 o 
   4   5   7      667.59      726.67     68.50 o 
   5   5   7       38.25       58.65     20.93 o 
   6   5   7       49.48       37.90     23.77 o 
  -6   6   7      100.40      123.54     27.64 o 
  -5   6   7      184.86      233.02     38.67 o 
  -4   6   7      134.69      155.04     24.70 o 
  -3   6   7      210.07      174.29     25.53 o 
  -2   6   7      422.94      405.50     35.26 o 
  -1   6   7      326.11      316.37     34.46 o 
   0   6   7       67.68       66.46     12.60 o 
   1   6   7      255.45      309.54     29.67 o 
   2   6   7      476.40      474.11     25.20 o 
   3   6   7      254.33      258.78     29.89 o 
   4   6   7      135.07      149.21     18.05 o 
   5   6   7      151.59      166.47     20.64 o 
   6   6   7      103.16      107.01     21.83 o 
  -5   7   7       22.38       17.38     17.36 o 
  -4   7   7      289.87      346.24     39.45 o 
  -3   7   7      134.68      128.44     34.00 o 
  -2   7   7      111.23      106.17     21.81 o 
  -1   7   7      307.69      352.18     35.11 o 
   0   7   7      968.11      979.67     51.68 o 
   1   7   7      280.61      339.67     26.00 o 
   2   7   7      148.84      164.44     25.10 o 
   3   7   7      139.06      133.05     24.46 o 
   4   7   7      294.03      333.01     37.40 o 
   5   7   7       10.49       12.56     17.86 o 
  -3   8   7      145.06      169.60     33.85 o 
  -2   8   7      246.88      232.90     33.08 o 
  -1   8   7      451.41      494.70     45.03 o 
   0   8   7      139.09      156.30     29.04 o 
   1   8   7      411.80      377.65     59.58 o 
   2   8   7      257.90      261.92     26.86 o 
   3   8   7      167.63      178.67     29.52 o 
   0   0   8      234.15      287.38     20.46 o 
   1   0   8     4493.67     4154.34    111.02 o 
   2   0   8     7114.57     6528.08    119.03 o 
   3   0   8     5566.71     5146.97     97.54 o 
   4   0   8     2311.21     2102.82     61.76 o 
   5   0   8      482.57      497.38     26.89 o 
   6   0   8      128.39      144.63     17.29 o 
   7   0   8       13.98       22.94     10.76 o 
   8   0   8        3.85        4.22     14.79 o 
  -8   1   8       90.20       71.84     21.23 o 
  -7   1   8       20.13        4.62     12.76 o 
  -6   1   8      991.83      895.95     35.29 o 
  -5   1   8     1059.51     1019.84     30.70 o 
  -4   1   8     4868.84     4685.30     84.74 o 
  -3   1   8     2486.21     2354.59     51.51 o 
  -2   1   8     5485.03     5077.48     87.94 o 
  -1   1   8     2673.40     3319.18    417.97 o 
   0   1   8     7680.29     6781.80    124.50 o 
   1   1   8     2513.37     2967.51    378.79 o 
   2   1   8     5762.25     5230.62    108.79 o 
   3   1   8     2400.57     2276.30     48.11 o 
   4   1   8     5238.12     4953.92    112.80 o 
   5   1   8      982.87      887.72     33.93 o 
   6   1   8     1071.60      977.44     38.28 o 
   7   1   8       14.54       14.46     10.85 o 
   8   1   8      118.25      100.03     16.89 o 
  -8   2   8      134.57      145.99     26.98 o 
  -7   2   8       69.19       87.16     20.28 o 
  -6   2   8     1277.05     1224.74     43.39 o 
  -5   2   8      500.32      483.51     21.75 o 
  -4   2   8     2676.56     2582.87     59.22 o 
  -3   2   8      880.67      945.65     43.22 o 
  -2   2   8     3641.84     4707.38    496.96 o 
  -1   2   8     1745.37     1665.33     42.26 o 
   0   2   8      862.87      761.06     17.90 o 
   1   2   8     1657.05     1572.12     50.17 o 
   2   2   8     3638.53     4744.69    638.11 o 
   3   2   8      936.71     1098.72     38.72 o 
   4   2   8     2686.68     2524.97     57.04 o 
   5   2   8      439.64      422.51     44.32 o 
   6   2   8     1220.63     1166.22     43.25 o 
   7   2   8       64.61       68.71     15.13 o 
   8   2   8      149.49      141.83     20.03 o 
  -7   3   8      136.05      117.53     22.28 o 
  -6   3   8     1115.42     1041.57     43.21 o 
  -5   3   8      931.11      963.21     32.35 o 
  -4   3   8      508.39      521.94     27.93 o 
  -3   3   8     5277.02     6810.75    794.76 o 
  -2   3   8      851.79      828.36     68.08 o 
  -1   3   8     1852.56     1817.26     32.46 o 
   0   3   8     3339.09     3012.01     54.08 o 
   1   3   8     2046.94     2029.55     42.98 o 
   2   3   8      743.05      874.58    105.94 o 
   3   3   8     5519.51     7476.63   1003.34 o 
   4   3   8      465.93      445.21     19.68 o 
   5   3   8     1016.27     1059.00     39.20 o 
   6   3   8     1245.86     1217.39     65.58 o 
   7   3   8      143.09      124.25     19.61 o 
  -7   4   8       42.86       19.32     17.44 o 
  -6   4   8       25.25        9.76     13.00 o 
  -5   4   8     1090.76     1110.12     43.69 o 
  -4   4   8      307.76      378.00     37.35 o 
  -3   4   8       48.26       31.23     11.49 o 
  -2   4   8     3183.33     3141.70     67.69 o 
  -1   4   8      613.46      642.30     31.06 o 
   0   4   8     7374.53     6896.13    115.51 o 
   1   4   8      554.55      577.07     17.33 o 
   2   4   8     3267.50     3195.96     67.65 o 
   3   4   8       71.75       75.53     18.96 o 
   4   4   8      304.35      334.03     44.83 o 
   5   4   8     1076.82     1085.91     55.52 o 
   6   4   8       52.08       75.86     20.39 o 
   7   4   8       28.88       25.71     18.60 o 
  -6   5   8      403.50      398.48     31.82 o 
  -5   5   8      197.34      209.98     28.81 o 
  -4   5   8      606.29      704.79     61.57 o 
  -3   5   8     1110.88     1036.84     38.71 o 
  -2   5   8      681.00      664.97     38.98 o 
  -1   5   8      108.06      102.60     18.42 o 
   0   5   8      361.80      405.27     17.70 o 
   1   5   8       98.23      103.42     16.39 o 
   2   5   8      768.30      761.50     25.83 o 
   3   5   8     1021.58      993.68     35.35 o 
   4   5   8      481.62      671.77     96.70 o 
   5   5   8      161.01      174.77     19.93 o 
   6   5   8      358.32      344.27     35.58 o 
  -6   6   8      114.03      138.96     28.67 o 
  -5   6   8      279.56      289.38     34.92 o 
  -4   6   8      345.26      316.71     35.52 o 
  -3   6   8      469.61      341.58     34.60 o 
  -2   6   8      746.69      766.68     43.83 o 
  -1   6   8      955.65      949.25     65.90 o 
   0   6   8     2036.80     2117.78     62.01 o 
   1   6   8      990.09     1010.76     38.65 o 
   2   6   8      795.31      824.67     38.83 o 
   3   6   8      377.85      390.89     50.25 o 
   4   6   8      320.24      336.91     26.26 o 
   5   6   8      293.43      341.10     30.25 o 
   6   6   8      116.41      190.18     27.46 o 
  -5   7   8      414.93      361.99     39.34 o 
  -4   7   8      237.84      203.90     41.68 o 
  -3   7   8      475.30      452.44     42.60 o 
  -2   7   8      172.35      187.45     28.19 o 
  -1   7   8      307.04      332.71     34.95 o 
   0   7   8       74.96       64.24     18.93 o 
   1   7   8      314.22      369.75     27.36 o 
   2   7   8      177.95      175.48     26.17 o 
   3   7   8      472.46      463.59     41.32 o 
   4   7   8      259.72      203.75     30.19 o 
   5   7   8      381.13      414.45     42.61 o 
  -3   8   8      124.53      122.11     31.90 o 
  -2   8   8      143.45      169.62     29.20 o 
  -1   8   8      291.52      318.15     37.52 o 
   0   8   8      929.28     1029.72     56.76 o 
   1   8   8      268.13      304.53     51.46 o 
   2   8   8      126.70      117.12     19.12 o 
   3   8   8      148.00      133.60     25.61 o 
   1   0   9     6532.80     6366.76    165.75 o 
   2   0   9     1086.79     1061.15     25.99 o 
   3   0   9     4216.24     4048.97     79.28 o 
   4   0   9        0.63       15.58      6.25 o 
   5   0   9     1653.98     1621.25     49.80 o 
   6   0   9      269.60      264.50     24.61 o 
   7   0   9      311.09      380.22     28.09 o 
   8   0   9       61.88       29.15     36.41 o 
  -8   1   9       28.16       35.56     37.46 o 
  -7   1   9     1110.07      990.17     70.72 o 
  -6   1   9      260.70      305.05     23.41 o 
  -5   1   9     1179.06     1091.74     32.38 o 
  -4   1   9      301.03      276.42     15.13 o 
  -3   1   9      893.28      798.36     23.86 o 
  -2   1   9     4353.20     4515.25    239.47 o 
  -1   1   9      981.45     1417.39    160.71 o 
   0   1   9     1839.30     1978.56     88.95 o 
   1   1   9     1027.76     1285.86    122.18 o 
   2   1   9     4238.72     3984.11     90.99 o 
   3   1   9      805.49      716.98     20.84 o 
   4   1   9      238.49      215.40     17.76 o 
   5   1   9     1053.29     1024.26     37.58 o 
   6   1   9      257.02      220.41     20.96 o 
   7   1   9     1045.85      978.02     41.02 o 
   8   1   9       24.16       32.44     13.22 o 
  -8   2   9       41.46       33.08     20.02 o 
  -7   2   9       87.12      118.61     22.55 o 
  -6   2   9      407.47      437.41     29.75 o 
  -5   2   9      744.17      658.07     26.11 o 
  -4   2   9      128.89      123.60     12.32 o 
  -3   2   9     2123.08     2020.05     41.40 o 
  -2   2   9      800.97     1090.24    109.92 o 
  -1   2   9     4736.01     4622.86    239.66 o 
   0   2   9      950.16     1030.41     25.20 o 
   1   2   9     4833.49     4884.51    321.32 o 
   2   2   9      805.40     1071.07    129.35 o 
   3   2   9     1804.67     1698.14     81.85 o 
   4   2   9      118.74       92.89     10.60 o 
   5   2   9      769.03      632.45     28.78 o 
   6   2   9      434.50      439.00     29.27 o 
   7   2   9       88.40       75.78     16.19 o 
   8   2   9       57.46       51.32     14.78 o 
  -7   3   9      626.28      664.61     67.56 o 
  -6   3   9       42.02       58.62     14.77 o 
  -5   3   9      404.05      388.35     22.59 o 
  -4   3   9        8.68       12.34     12.55 o 
  -3   3   9      136.88      189.92     12.73 o 
  -2   3   9      475.07      523.54     30.63 o 
  -1   3   9     1395.91     1350.03     28.19 o 
   0   3   9      964.68      918.51     21.69 o 
   1   3   9     1420.49     1402.72     33.31 o 
   2   3   9      383.53      438.74     35.21 o 
   3   3   9       83.90      165.49     53.56 o 
   4   3   9       20.88       48.17     12.87 o 
   5   3   9      457.66      426.23     25.01 o 
   6   3   9       51.44       54.37     14.55 o 
   7   3   9      658.50      670.63     36.69 o 
  -7   4   9      211.16      254.94     33.50 o 
  -6   4   9      171.23      164.40     22.34 o 
  -5   4   9      326.79      396.59     60.00 o 
  -4   4   9       18.73       16.74      8.29 o 
  -3   4   9      799.32      798.58     26.63 o 
  -2   4   9      294.33      305.96     15.59 o 
  -1   4   9     3405.20     3217.35     86.74 o 
   0   4   9      702.33      740.94     19.39 o 
   1   4   9     3553.03     3361.88     61.32 o 
   2   4   9      256.30      255.87     16.07 o 
   3   4   9      721.69      734.58     37.17 o 
   4   4   9       20.90       33.99     14.05 o 
   5   4   9      372.46      372.11     44.84 o 
   6   4   9      166.31      135.59     24.03 o 
   7   4   9      226.71      234.43     32.19 o 
  -6   5   9       78.92       83.04     16.78 o 
  -5   5   9      475.92      539.47     64.03 o 
  -4   5   9      211.22      212.05     37.21 o 
  -3   5   9      107.03      106.82     26.38 o 
  -2   5   9      529.25      501.80     33.67 o 
  -1   5   9     1430.84     1427.19     60.05 o 
   0   5   9      448.57      392.76     17.85 o 
   1   5   9     1497.22     1483.74     38.90 o 
   2   5   9      548.27      540.82     21.77 o 
   3   5   9      156.68      139.96     20.77 o 
   4   5   9      213.30      252.92     24.51 o 
   5   5   9      409.06      548.35     91.09 o 
   6   5   9       93.13       86.65     20.09 o 
  -6   6   9       60.77       69.44     24.33 o 
  -5   6   9      300.03      259.37     34.32 o 
  -4   6   9      260.68      228.78     30.89 o 
  -3   6   9      192.12      165.26     32.65 o 
  -2   6   9      195.17      187.07     25.35 o 
  -1   6   9     2288.57     2305.86     86.58 o 
   0   6   9     1128.01     1096.91     52.48 o 
   1   6   9     2209.08     2178.31     63.70 o 
   2   6   9      228.25      244.39     28.66 o 
   3   6   9      152.59      168.83     20.76 o 
   4   6   9      246.68      248.41     22.65 o 
   5   6   9      250.95      210.38     22.91 o 
   6   6   9       50.64       38.88     16.14 o 
  -5   7   9       63.38       29.28     20.02 o 
  -4   7   9      171.75      142.25     27.12 o 
  -3   7   9      289.80      272.72     45.44 o 
  -2   7   9      270.75      285.14     34.40 o 
  -1   7   9      812.54      801.01     48.06 o 
   0   7   9      159.96      137.70     29.64 o 
   1   7   9      845.33      831.09     36.90 o 
   2   7   9      286.62      277.39     23.84 o 
   3   7   9      291.88      257.21     32.00 o 
   4   7   9      163.85      161.05     27.95 o 
   5   7   9       70.33       97.65     24.64 o 
  -3   8   9      163.78      122.85     26.70 o 
  -2   8   9      186.19      185.31     44.39 o 
  -1   8   9      439.19      515.20     72.97 o 
   0   8   9      368.99      406.30     40.63 o 
   1   8   9      407.49      392.89     67.41 o 
   2   8   9      159.00      128.49     34.91 o 
   3   8   9      217.11      230.43     33.15 o 
   0   0  10      235.74      311.75     23.77 o 
   1   0  10     1222.25     1152.92     39.46 o 
   2   0  10      362.04      391.54     14.93 o 
   3   0  10      643.55      626.38     20.13 o 
   4   0  10      434.30      427.14     17.65 o 
   5   0  10      609.19      621.88     28.35 o 
   6   0  10       31.88       34.55     18.38 o 
   7   0  10      350.05      312.61     35.38 o 
   8   0  10      103.95      110.24     23.90 o 
  -8   1  10       35.19       53.67     40.93 o 
  -7   1  10       56.53       56.36     12.98 o 
  -6   1  10      796.60      815.01     33.75 o 
  -5   1  10     3753.49     3775.86     94.69 o 
  -4   1  10      305.85      361.41     49.93 o 
  -3   1  10     3931.23     3616.43     74.52 o 
  -2   1  10      139.73      176.56     11.62 o 
  -1   1  10     3712.18     4850.63    405.43 o 
   0   1  10      263.30      237.77     34.91 o 
   1   1  10     3417.12     3998.31    569.90 o 
   2   1  10      162.21      187.64     13.66 o 
   3   1  10     3694.02     3360.22     68.16 o 
   4   1  10      322.87      364.94     30.91 o 
   5   1  10     3618.50     3396.70     87.09 o 
   6   1  10      716.18      681.10     49.82 o 
   7   1  10       54.39       59.47     14.40 o 
   8   1  10       31.13       34.38     13.93 o 
  -7   2  10      452.38      441.30     39.62 o 
  -6   2  10      157.18      177.34     17.60 o 
  -5   2  10     2090.63     1993.82     51.62 o 
  -4   2  10      539.46      513.10     21.56 o 
  -3   2  10     2901.42     3181.56    109.74 o 
  -2   2  10     5104.03     7280.42    747.28 o 
  -1   2  10      319.26      367.52     19.76 o 
   0   2  10    15090.49    14351.08    257.98 o 
   1   2  10      351.96      386.02     14.60 o 
   2   2  10     5400.87     7535.77   1008.48 o 
   3   2  10     2830.46     3011.75    398.42 o 
   4   2  10      493.32      497.86     24.50 o 
   5   2  10     2150.27     1993.57     58.84 o 
   6   2  10      188.40      196.08     28.75 o 
   7   2  10      419.37      444.32     32.22 o 
  -7   3  10      209.38      201.00     30.69 o 
  -6   3  10      327.68      333.87     27.70 o 
  -5   3  10      415.06      456.06     23.02 o 
  -4   3  10      635.90      611.95     21.21 o 
  -3   3  10     2881.60     3923.40    402.84 o 
  -2   3  10     1979.70     2339.51    200.49 o 
  -1   3  10     1488.97     1378.97     29.33 o 
   0   3  10       47.94       33.02      5.05 o 
   1   3  10     1615.49     1532.72     35.63 o 
   2   3  10     1927.96     2650.44    448.98 o 
   3   3  10     3292.38     4011.66    679.78 o 
   4   3  10      654.43      628.34     35.96 o 
   5   3  10      550.63      521.15     27.22 o 
   6   3  10      270.06      200.49     22.18 o 
   7   3  10      169.99      151.12     20.89 o 
  -7   4  10      457.85      430.22     40.30 o 
  -6   4  10      106.24      107.39     19.23 o 
  -5   4  10      146.34      169.19     15.91 o 
  -4   4  10      419.96      525.72     55.03 o 
  -3   4  10       83.57      110.22     38.96 o 
  -2   4  10      559.29      574.99     21.10 o 
  -1   4  10      741.29      737.73     23.18 o 
   0   4  10       90.46       73.68      6.95 o 
   1   4  10      811.65      818.68     21.83 o 
   2   4  10      664.64      695.45     27.74 o 
   3   4  10       55.87       36.41     16.55 o 
   4   4  10      400.31      520.37     92.08 o 
   5   4  10      120.17      114.44     19.66 o 
   6   4  10      119.12       69.10     40.02 o 
   7   4  10      493.04      469.54     45.89 o 
  -6   5  10       34.70       54.81     14.74 o 
  -5   5  10      340.23      430.15     87.20 o 
  -4   5  10      166.91      187.86     20.45 o 
  -3   5  10     1103.85     1041.38     39.14 o 
  -2   5  10       12.85       31.65     13.08 o 
  -1   5  10     4032.66     3822.30     95.12 o 
   0   5  10       32.82       55.77      9.35 o 
   1   5  10     3882.12     3751.49     80.05 o 
   2   5  10       30.54       42.49      9.28 o 
   3   5  10      996.73      965.10     35.65 o 
   4   5  10      219.46      239.03     21.65 o 
   5   5  10      305.01      410.75    116.61 o 
   6   5  10       32.96       52.97     17.69 o 
  -5   6  10      490.24      462.38     44.67 o 
  -4   6  10      646.28      634.65     50.86 o 
  -3   6  10      308.96      292.36     32.85 o 
  -2   6  10       53.63       31.77     17.15 o 
  -1   6  10      230.87      231.43     27.91 o 
   0   6  10     1997.00     2000.76     77.63 o 
   1   6  10      220.87      249.62     27.49 o 
   2   6  10       81.63       90.56     13.93 o 
   3   6  10      318.91      339.63     22.12 o 
   4   6  10      587.08      601.89     32.80 o 
   5   6  10      481.29      498.33     35.89 o 
  -4   7  10      410.58      364.35     40.10 o 
  -3   7  10      617.45      533.57     46.29 o 
  -2   7  10      431.86      501.36     44.02 o 
  -1   7  10     1135.97     1027.60     55.67 o 
   0   7  10     2690.19     2590.98     97.74 o 
   1   7  10     1048.29     1112.01     43.35 o 
   2   7  10      446.04      460.36     29.34 o 
   3   7  10      738.00      659.01     60.18 o 
   4   7  10      369.74      389.55     73.42 o 
  -3   8  10       18.66       27.32     19.06 o 
  -2   8  10       10.90        8.41     18.00 o 
  -1   8  10       64.87       77.55     22.98 o 
   0   8  10       23.73       13.15     16.27 o 
   1   8  10       59.93       22.56     15.67 o 
   2   8  10       22.09        9.33     24.68 o 
   3   8  10       21.11        2.77     16.65 o 
   1   0  11      771.70      691.81     28.61 o 
   2   0  11      455.87      438.07     16.29 o 
   3   0  11      447.39      452.27     17.12 o 
   4   0  11      334.15      344.35     17.63 o 
   5   0  11       27.41       21.63     14.10 o 
   6   0  11     3031.81     2965.94     81.49 o 
   7   0  11       86.02       78.79     15.23 o 
   8   0  11      160.85      159.70     27.38 o 
  -8   1  11        9.22       14.02     15.30 o 
  -7   1  11        1.70       -4.26     13.75 o 
  -6   1  11      412.15      338.63     45.29 o 
  -5   1  11      672.79      684.18     29.33 o 
  -4   1  11      767.46      677.80     26.91 o 
  -3   1  11       93.87      113.34      9.83 o 
  -2   1  11     8316.10     7692.54    144.89 o 
  -1   1  11      688.20     1004.38     69.22 o 
   0   1  11      185.50      252.15     19.86 o 
   1   1  11      670.85      848.24    125.24 o 
   2   1  11     8085.72     7709.12    140.46 o 
   3   1  11       74.26       82.30      8.60 o 
   4   1  11      769.52      702.64     28.71 o 
   5   1  11      688.02      648.69     29.64 o 
   6   1  11      413.36      447.27     29.80 o 
   7   1  11        6.61       21.69     11.77 o 
   8   1  11       14.89       12.46     12.11 o 
  -7   2  11       25.52        4.05     17.30 o 
  -6   2  11      850.79      851.70     35.90 o 
  -5   2  11      190.09      200.49     16.81 o 
  -4   2  11      921.25      871.91     28.90 o 
  -3   2  11      288.48      290.39     33.70 o 
  -2   2  11      733.42      935.20     90.34 o 
  -1   2  11     1392.23     1373.46     38.93 o 
   0   2  11      583.96      564.66     17.86 o 
   1   2  11     1313.02     1269.36     44.37 o 
   2   2  11      792.78     1028.99    123.81 o 
   3   2  11      277.56      460.11     39.42 o 
   4   2  11      830.38      774.50     31.09 o 
   5   2  11      163.46      180.82     23.68 o 
   6   2  11      891.90      844.84     36.81 o 
   7   2  11       20.79       14.20     12.31 o 
  -7   3  11       64.28       67.97     19.37 o 
  -6   3  11      341.88      356.15     28.55 o 
  -5   3  11      260.24      327.49     23.48 o 
  -4   3  11     1815.51     1908.66     70.45 o 
  -3   3  11      169.50      219.84     23.58 o 
  -2   3  11     6214.14     5978.01    103.08 o 
  -1   3  11      278.98      258.16     10.85 o 
   0   3  11     5854.55     5236.04     90.33 o 
   1   3  11      233.41      238.17     13.77 o 
   2   3  11     5976.65     5564.05    128.87 o 
   3   3  11      178.04      160.32     20.31 o 
   4   3  11     1923.63     1870.14     68.48 o 
   5   3  11      264.95      269.25     30.99 o 
   6   3  11      352.17      327.05     45.10 o 
   7   3  11       44.86       45.91     15.58 o 
  -7   4  11      179.63      197.47     29.36 o 
  -6   4  11      565.00      587.92     38.21 o 
  -5   4  11      141.77      179.85     25.40 o 
  -4   4  11      575.93      767.56     81.05 o 
  -3   4  11      641.94      720.64     38.28 o 
  -2   4  11       71.40       86.51     10.03 o 
  -1   4  11      513.37      484.79     18.22 o 
   0   4  11      382.73      378.02     14.02 o 
   1   4  11      509.78      472.70     16.36 o 
   2   4  11       86.90       82.88     12.60 o 
   3   4  11      641.82      528.41     43.93 o 
   4   4  11      496.96      681.50    122.47 o 
   5   4  11      177.84      249.58     41.08 o 
   6   4  11      564.52      524.63     42.54 o 
   7   4  11      188.77      177.70     29.95 o 
  -6   5  11       56.28       63.33     16.25 o 
  -5   5  11      815.21      942.98    101.19 o 
  -4   5  11      824.39      857.14     53.29 o 
  -3   5  11       72.92       76.81     20.31 o 
  -2   5  11      452.90      453.58     36.72 o 
  -1   5  11     1915.44     1803.75     54.49 o 
   0   5  11     1415.86     1340.76     46.21 o 
   1   5  11     1969.51     1846.53     46.27 o 
   2   5  11      357.67      371.31     20.96 o 
   3   5  11       97.10       84.66     12.89 o 
   4   5  11      721.27      751.26     88.77 o 
   5   5  11      817.98      992.79    203.72 o 
   6   5  11       58.06       82.79     21.41 o 
  -5   6  11       40.49       35.87     20.30 o 
  -4   6  11      482.18      443.58     41.34 o 
  -3   6  11      686.58      617.38     41.51 o 
  -2   6  11      109.29      101.26     31.90 o 
  -1   6  11      113.94       88.72     24.22 o 
   0   6  11      285.30      261.26     28.85 o 
   1   6  11       98.80       86.08     14.21 o 
   2   6  11      133.99      121.40     15.57 o 
   3   6  11      699.49      713.19     47.66 o 
   4   6  11      477.58      422.34     29.93 o 
   5   6  11       24.02       30.43     14.96 o 
  -4   7  11      268.84      254.97     34.44 o 
  -3   7  11       65.66       33.46     20.01 o 
  -2   7  11      693.23      641.32     44.74 o 
  -1   7  11      185.04      201.16     29.85 o 
   0   7  11      770.32      778.30     48.12 o 
   1   7  11      247.83      208.57     46.04 o 
   2   7  11      668.80      787.71     43.06 o 
   3   7  11       58.39       96.60     31.90 o 
   4   7  11      308.89      270.95     34.77 o 
  -3   8  11       63.68       42.43     19.22 o 
  -2   8  11       51.05       41.14     21.42 o 
  -1   8  11        0.73        0.31     15.97 o 
   0   8  11       74.48       86.30     22.64 o 
   1   8  11        3.91      -14.29     13.39 o 
   3   8  11       76.97       42.04     27.84 o 
   0   0  12      239.32      329.81     26.48 o 
   1   0  12      805.28      950.41     36.05 o 
   2   0  12      629.57      495.91     25.82 o 
   3   0  12      100.20       94.56     11.99 o 
   4   0  12      729.82      770.81     24.90 o 
   5   0  12      409.32      406.40     26.70 o 
   6   0  12     4280.87     4184.78    106.95 o 
   7   0  12       31.96       32.60     12.60 o 
   8   0  12       34.38       49.96     20.24 o 
  -7   1  12       13.71       13.45     14.76 o 
  -6   1  12     1275.90     1291.89     57.49 o 
  -5   1  12      101.82      116.56     14.99 o 
  -4   1  12      191.26      200.52     17.36 o 
  -3   1  12     2791.79     2578.60     56.49 o 
  -2   1  12     3037.65     3028.41    109.67 o 
   0   1  12      467.54      611.95    156.33 o 
   1   1  12     2665.21     3414.39    351.55 o 
   2   1  12     3108.41     3074.09     61.55 o 
   3   1  12     2895.84     2706.82     65.42 o 
   4   1  12      122.02      110.94     14.03 o 
   5   1  12       77.52       73.64     13.90 o 
   6   1  12     1299.26     1217.36     45.27 o 
   7   1  12       18.85       12.44     12.31 o 
  -7   2  12      151.78      148.56     25.32 o 
  -6   2  12      198.62      201.43     30.47 o 
  -5   2  12     1744.59     1748.71     47.47 o 
  -4   2  12      326.11      319.44     17.74 o 
  -3   2  12      178.84      200.77     13.02 o 
  -2   2  12    12489.45    17090.10   1461.95 o 
  -1   2  12     1159.93     1532.72    301.34 o 
   0   2  12     4249.35     3636.46     73.11 o 
   1   2  12     1089.28     1168.44     48.45 o 
   2   2  12    12628.80    15748.17   1860.80 o 
   3   2  12      218.49      191.14     20.64 o 
   4   2  12      450.71      404.70     28.14 o 
   5   2  12     1672.49     1545.22     50.87 o 
   6   2  12      157.49      141.24     18.36 o 
   7   2  12      158.97      179.12     21.75 o 
  -7   3  12       18.36       39.72     29.79 o 
  -6   3  12      523.36      512.88     27.96 o 
  -5   3  12      217.66      232.77     16.63 o 
  -4   3  12      550.17      675.32     56.10 o 
  -3   3  12     1903.52     2572.00    264.93 o 
  -2   3  12      170.90      212.78     35.32 o 
  -1   3  12      935.24      889.03     21.69 o 
   0   3  12      573.66      590.85     17.44 o 
   1   3  12      769.79      742.31     23.48 o 
   2   3  12      206.48      235.10     24.56 o 
   3   3  12     2026.33     2521.93    373.74 o 
   4   3  12      474.19      589.28    112.54 o 
   5   3  12      207.35      219.62     44.99 o 
   6   3  12      534.91      451.86     40.39 o 
   7   3  12       28.17       18.73     13.33 o 
  -7   4  12       21.87       34.76     16.50 o 
  -6   4  12      499.40      493.89     54.92 o 
  -5   4  12       42.24       48.91     11.12 o 
  -4   4  12      318.70      483.04     62.02 o 
  -3   4  12      497.47      624.28     36.61 o 
  -2   4  12      869.78      777.90     30.74 o 
  -1   4  12      188.59      215.72     16.06 o 
   0   4  12       27.55       27.32      6.01 o 
   1   4  12      142.31      137.94     10.32 o 
   2   4  12      871.20      758.99     25.54 o 
   3   4  12      515.77      646.32     77.49 o 
   4   4  12      445.67      488.12     51.61 o 
   5   4  12       58.53       80.58     25.58 o 
   6   4  12      491.05      503.08     42.82 o 
   7   4  12       39.68       46.77     20.24 o 
  -6   5  12      377.33      362.14     31.53 o 
  -5   5  12      180.26      192.62     30.79 o 
  -4   5  12      143.94      173.93     27.02 o 
  -3   5  12      756.16      695.67     42.91 o 
  -2   5  12      550.55      562.97     36.66 o 
  -1   5  12      329.79      344.26     22.38 o 
   0   5  12      944.99      975.23     30.35 o 
   1   5  12      245.05      245.95     17.12 o 
   2   5  12      473.56      479.80     21.65 o 
   3   5  12      798.47      768.38     43.72 o 
   4   5  12      164.89      229.82     51.61 o 
   5   5  12      158.15      207.27     80.35 o 
   6   5  12      408.99      434.21     40.17 o 
  -5   6  12      190.57      202.97     31.58 o 
  -4   6  12      360.37      269.50     34.04 o 
  -3   6  12      487.87      467.61     40.75 o 
  -2   6  12     1677.40     1522.21     68.11 o 
  -1   6  12      450.68      490.68     40.63 o 
   0   6  12     4721.05     4406.81    141.05 o 
   1   6  12      397.73      366.94     25.75 o 
   2   6  12     1622.85     1507.91     50.45 o 
   3   6  12      537.26      527.05     27.60 o 
   4   6  12      384.71      370.98     33.20 o 
   5   6  12      217.86      278.34     35.06 o 
  -4   7  12      163.30       99.30     23.48 o 
  -3   7  12      242.32      194.16     29.73 o 
  -2   7  12      151.34       93.95     23.50 o 
  -1   7  12       90.87       48.70     22.87 o 
   0   7  12      346.94      395.96     38.24 o 
   1   7  12       96.36       51.57     17.86 o 
   2   7  12      116.98      162.99     23.41 o 
   3   7  12      214.85      259.39     44.84 o 
   4   7  12      194.26      173.41     32.65 o 
  -2   8  12      107.24      146.83     37.61 o 
  -1   8  12      374.65      378.59     41.34 o 
   0   8  12       13.94       16.09     17.13 o 
   1   8  12      352.74      307.98     35.04 o 
   1   0  13     8303.12     7793.98    295.65 o 
   2   0  13      386.70      396.01     17.69 o 
   3   0  13     1138.50      997.18     28.13 o 
   4   0  13      401.50      427.18     18.63 o 
   5   0  13     3379.84     3220.27     84.88 o 
   6   0  13       21.16       30.38     14.19 o 
   7   0  13       54.57       33.81     12.89 o 
  -7   1  13      641.08      573.33     42.17 o 
  -6   1  13      204.54      210.56     26.11 o 
  -5   1  13      440.08      442.93     24.85 o 
  -4   1  13       26.93       27.96     11.64 o 
  -3   1  13     2068.46     1951.94     55.20 o 
   0   1  13     2337.34     3192.09    770.05 o 
   1   1  13     1237.00     1434.73     49.56 o 
   2   1  13       11.20        2.26      6.64 o 
   3   1  13     2114.03     2028.18     52.72 o 
   4   1  13       39.22       44.90     13.63 o 
   5   1  13      443.94      479.51     26.02 o 
   6   1  13      193.87      222.39     22.23 o 
   7   1  13      650.94      586.90     34.53 o 
  -7   2  13       15.10       33.67     18.43 o 
  -6   2  13      156.31      133.47     22.55 o 
  -5   2  13      560.90      576.53     22.27 o 
  -4   2  13      450.16      450.91     18.62 o 
  -3   2  13     1174.66     1256.24     31.62 o 
  -2   2  13     1209.11     1589.24    122.24 o 
  -1   2  13     5502.07     5280.36    102.91 o 
   0   2  13      219.95      206.85     12.72 o 
   1   2  13     5141.91     5044.80    100.26 o 
   2   2  13     1191.73     1378.10    192.46 o 
   3   2  13     1306.92     1398.75     52.88 o 
   4   2  13      470.80      506.15     30.32 o 
   5   2  13      608.86      593.99     29.06 o 
   6   2  13      184.81      194.23     21.23 o 
   7   2  13       22.46       22.25     13.40 o 
  -7   3  13      385.24      464.82     42.06 o 
  -6   3  13       40.70       46.18     12.17 o 
  -5   3  13      462.88      468.10     26.50 o 
  -4   3  13       83.67      107.37     20.77 o 
  -3   3  13     1442.02     1979.11    179.05 o 
  -2   3  13      348.06      403.83     38.66 o 
  -1   3  13      345.91      290.89     15.03 o 
   0   3  13      822.73      738.76     20.37 o 
   1   3  13      357.89      329.75     15.73 o 
   2   3  13      347.52      323.65     22.90 o 
   3   3  13     1320.27     1891.49    503.44 o 
   4   3  13       63.30       59.88     22.27 o 
   5   3  13      413.10      408.01     47.24 o 
   6   3  13       39.49       62.56     18.93 o 
   7   3  13      394.61      340.28     29.80 o 
  -6   4  13       68.62       50.70     20.82 o 
  -5   4  13      463.43      516.28     37.48 o 
  -4   4  13       17.65       32.90      9.09 o 
  -3   4  13      451.28      446.61     21.38 o 
  -2   4  13      204.09      229.25     21.27 o 
  -1   4  13     2234.60     2100.07     58.50 o 
   0   4  13      107.61      106.43      9.21 o 
   1   4  13     1973.97     1874.27     40.88 o 
   2   4  13      255.97      239.64     15.96 o 
   3   4  13      384.55      384.56     35.21 o 
   4   4  13        6.66       -5.55     11.48 o 
   5   4  13      441.12      451.93     45.14 o 
   6   4  13       71.08       46.34     20.76 o 
  -6   5  13       66.82       67.17     19.66 o 
  -5   5  13      403.47      540.99     43.46 o 
  -4   5  13      126.22      156.00     24.64 o 
  -3   5  13      100.44       64.32     18.50 o 
  -2   5  13      252.63      207.42     35.66 o 
  -1   5  13      342.09      332.50     22.58 o 
   0   5  13        1.99        5.03      7.00 o 
   1   5  13      372.26      359.40     21.37 o 
   2   5  13      232.45      238.22     17.13 o 
   3   5  13       73.80       65.41     12.26 o 
   4   5  13      154.75      165.40     60.48 o 
   5   5  13      457.44      564.51    162.80 o 
   6   5  13       65.01      106.96     23.38 o 
  -5   6  13      208.35      182.42     30.89 o 
  -4   6  13      235.89      221.11     31.93 o 
  -3   6  13     1159.09     1116.16    119.16 o 
  -2   6  13      289.66      264.08     31.69 o 
  -1   6  13     1454.38     1436.39    101.41 o 
   0   6  13      226.16      247.11     29.19 o 
   1   6  13     1469.92     1495.73     50.48 o 
   2   6  13      304.01      321.71     29.07 o 
   3   6  13     1100.15     1085.62     41.23 o 
   4   6  13      215.95      252.09     28.29 o 
   5   6  13      234.09      275.46     31.26 o 
  -4   7  13      259.54      251.13     33.05 o 
  -3   7  13      185.17      151.12     27.13 o 
  -2   7  13       32.15       33.05     19.41 o 
  -1   7  13       66.60       83.96     22.12 o 
   0   7  13        1.13        5.13     16.08 o 
   1   7  13       60.63       64.19     21.37 o 
   2   7  13       22.24        2.24     12.64 o 
   3   7  13      152.08      186.27     39.12 o 
   4   7  13      279.75      290.29     35.75 o 
  -2   8  13      206.09      196.19     50.55 o 
  -1   8  13      401.96      379.44     42.00 o 
   0   8  13      310.71      275.72     34.75 o 
   1   8  13      455.61      449.06     42.45 o 
   1   0  14      338.01      409.70     24.98 o 
   2   0  14      110.17      134.88     12.40 o 
   3   0  14        5.99       -4.35      6.05 o 
   4   0  14     1141.95     1059.77     31.42 o 
   5   0  14      193.88      177.49     18.62 o 
   6   0  14      251.40      225.27     22.37 o 
   7   0  14      774.02      778.84     37.34 o 
  -7   1  14      338.97      395.39     44.69 o 
  -6   1  14      158.63      131.08     21.01 o 
  -5   1  14     1170.18     1089.61     47.23 o 
  -4   1  14      266.93      261.10     22.50 o 
  -3   1  14     2014.05     1954.77     66.25 o 
  -2   1  14       77.13      113.14     28.14 o 
   0   1  14       76.48       75.83     16.85 o 
   1   1  14     5165.72     5698.45    155.73 o 
   2   1  14       59.92       68.46     12.95 o 
   3   1  14     2289.17     2229.12     49.80 o 
   4   1  14      212.93      159.33     23.32 o 
   5   1  14     1333.96     1263.03     45.08 o 
   6   1  14      124.00       95.84     16.99 o 
   7   1  14      328.20      308.68     49.42 o 
  -7   2  14      450.96      512.89     43.87 o 
  -6   2  14      378.42      402.87     36.32 o 
  -5   2  14     1327.23     1299.12     38.55 o 
  -4   2  14     2189.45     2027.34     45.94 o 
  -3   2  14      306.79      517.61     72.58 o 
  -2   2  14     1959.80     2531.12    211.80 o 
  -1   2  14     1446.78     1322.44     34.56 o 
   0   2  14     5548.11     5405.04    124.41 o 
   1   2  14     1421.02     1340.19     34.55 o 
   2   2  14     1925.65     2136.79    292.78 o 
   3   2  14      229.64      268.70     25.30 o 
   4   2  14     2216.10     2034.01     72.34 o 
   5   2  14     1160.21     1103.69     51.41 o 
   6   2  14      364.55      327.70     28.94 o 
   7   2  14      419.95      418.00     50.64 o 
  -7   3  14      191.14      188.08     27.47 o 
  -6   3  14      646.32      658.00     29.78 o 
  -5   3  14      383.19      400.74     23.57 o 
  -4   3  14       45.66       76.46     22.92 o 
  -3   3  14      898.18     1263.63     92.98 o 
  -2   3  14     1195.49     1227.87     38.57 o 
  -1   3  14     1225.60     1182.63     32.66 o 
   0   3  14      604.21      542.75     17.66 o 
   1   3  14     1213.91     1153.24     32.09 o 
   2   3  14     1209.20     1242.36     57.77 o 
   3   3  14      880.30     1162.25    229.60 o 
   4   3  14       53.43       47.29     19.41 o 
   5   3  14      298.58      280.77     47.85 o 
   6   3  14      719.27      712.86     43.83 o 
   7   3  14      187.39      134.29     38.07 o 
  -6   4  14      265.13      299.86     28.53 o 
  -5   4  14      785.36      821.13     32.53 o 
  -4   4  14      541.24      792.72     76.49 o 
  -3   4  14      211.77      243.27     21.41 o 
  -2   4  14      265.75      332.88     26.30 o 
  -1   4  14     1917.46     1824.66     54.51 o 
   0   4  14     1081.20     1074.65     27.29 o 
   1   4  14     1868.13     1873.16     40.91 o 
   2   4  14      195.46      219.51     16.16 o 
   3   4  14      283.40      279.81     35.06 o 
   4   4  14      604.54      746.55    178.60 o 
   5   4  14      847.70      801.09     54.62 o 
   6   4  14      236.84      231.53     28.94 o 
  -6   5  14       31.98       21.89     17.18 o 
  -5   5  14       35.95       33.38     12.88 o 
  -4   5  14      116.27      111.78     20.29 o 
  -3   5  14     1208.52     1140.06     57.65 o 
  -2   5  14      637.16      625.08     34.91 o 
  -1   5  14     1586.58     1545.09     49.57 o 
   0   5  14        4.33        4.30      7.16 o 
   1   5  14     1460.83     1385.37     39.74 o 
   2   5  14      703.38      675.16     30.62 o 
   3   5  14     1399.35     1295.92     54.53 o 
   4   5  14      102.62      109.53     26.78 o 
   5   5  14       42.54       78.55     32.05 o 
   6   5  14       47.36       60.94     20.43 o 
  -5   6  14      710.50      734.38     51.16 o 
  -4   6  14      234.23      189.14     37.01 o 
  -3   6  14      135.80      128.65     22.55 o 
  -2   6  14      352.53      322.97     34.48 o 
  -1   6  14     1031.39     1094.15     55.81 o 
   0   6  14       29.29       11.82     13.92 o 
   1   6  14      969.10      974.64     39.00 o 
   2   6  14      301.22      323.52     23.72 o 
   3   6  14      151.40      149.39     17.25 o 
   4   6  14      283.24      270.16     29.92 o 
   5   6  14      723.10      744.49     54.32 o 
  -4   7  14      294.97      307.85     37.23 o 
  -3   7  14      623.62      500.97     45.23 o 
  -2   7  14      236.68      263.19     38.82 o 
  -1   7  14      646.17      573.52     44.37 o 
   0   7  14      535.42      449.32     41.02 o 
   1   7  14      592.43      614.79     40.96 o 
   2   7  14      243.52      254.40     28.27 o 
   3   7  14      575.12      585.59     64.40 o 
   4   7  14      287.81      326.76     37.97 o 
  -2   8  14       43.66       32.33     21.37 o 
  -1   8  14       65.04       42.29     21.32 o 
   0   8  14      216.04      160.79     27.84 o 
   1   8  14       48.54       16.42     17.04 o 
   2   0  15      209.90      199.05     15.01 o 
   3   0  15      203.48      239.51     19.36 o 
   4   0  15      222.81      220.02     20.27 o 
   5   0  15        6.16       -0.14      9.36 o 
   6   0  15      256.31      243.74     26.67 o 
   7   0  15        0.01       -0.28     11.77 o 
  -7   1  15        5.07        3.07     13.69 o 
  -6   1  15      173.69      164.97     28.44 o 
  -5   1  15      324.54      337.92     25.67 o 
  -4   1  15      520.31      487.28     21.16 o 
  -3   1  15      321.33      349.88     27.07 o 
  -2   1  15     4564.91     4653.24    105.39 o 
  -1   1  15      112.17      166.58     25.13 o 
   0   1  15     2089.06     1796.09     60.10 o 
   1   1  15      100.40      113.09     14.95 o 
   2   1  15     4539.98     4355.56    102.48 o 
   3   1  15      320.67      348.24     23.00 o 
   4   1  15      482.94      487.27     31.57 o 
   5   1  15      340.64      356.67     26.38 o 
   6   1  15      186.78      194.83     24.93 o 
   7   1  15        5.25        2.51     12.62 o 
  -7   2  15       52.57       39.64     19.59 o 
  -6   2  15      960.30      921.80     39.82 o 
  -5   2  15       51.83       56.97     11.21 o 
  -4   2  15     2092.14     2055.54     46.47 o 
  -2   2  15     1082.97     1512.04    117.82 o 
  -1   2  15     1107.45     1144.82     37.42 o 
   0   2  15      654.16      579.85     24.64 o 
   1   2  15     1175.71     1240.47     81.10 o 
   2   2  15     1013.41     1258.37    179.64 o 
   3   2  15      185.62      293.01     86.97 o 
   4   2  15     2083.70     1860.53     81.40 o 
   5   2  15       57.59       49.86     15.13 o 
   6   2  15      891.48      842.63     46.93 o 
   7   2  15       56.13       47.67     15.39 o 
  -7   3  15       52.50       14.08     21.97 o 
  -6   3  15      416.10      435.59     27.60 o 
  -5   3  15       84.16       79.04     12.91 o 
  -4   3  15     1235.31     1430.26     77.22 o 
  -3   3  15       19.57       29.79     14.86 o 
  -2   3  15     4043.40     3767.09     81.74 o 
  -1   3  15      219.80      212.07     14.85 o 
   0   3  15     1420.16     1329.68     31.37 o 
   1   3  15      268.08      273.39     17.20 o 
   2   3  15     4090.39     3994.64     82.95 o 
   3   3  15       20.46       28.23     10.94 o 
   4   3  15     1220.64     1268.21    151.06 o 
   5   3  15       67.45       69.33     23.32 o 
   6   3  15      448.26      368.53     41.83 o 
   7   3  15       46.98       30.12     19.57 o 
  -6   4  15      258.49      277.60     27.48 o 
  -5   4  15      198.78      225.08     23.60 o 
  -4   4  15      485.60      690.79     61.68 o 
  -3   4  15      784.86     1177.46    165.54 o 
  -2   4  15      135.35      129.14     16.45 o 
  -1   4  15      183.36      167.70     16.95 o 
   0   4  15      961.60      921.00     25.22 o 
   1   4  15      204.08      226.61     14.07 o 
   2   4  15      104.56      124.19     12.72 o 
   3   4  15      788.34     1045.79    131.31 o 
   4   4  15      502.19      675.09    141.58 o 
   5   4  15      169.97      195.68     69.81 o 
   6   4  15      265.84      224.82     67.26 o 
  -6   5  15       29.53       37.92     15.20 o 
  -5   5  15      760.10      892.95     83.65 o 
  -4   5  15      518.09      488.87     30.76 o 
  -3   5  15      659.42      640.23     63.04 o 
  -2   5  15     1459.79     1400.39     48.53 o 
  -1   5  15      246.66      234.57     20.91 o 
   0   5  15      461.10      420.57     33.43 o 
   1   5  15      263.28      277.67     24.11 o 
   2   5  15     1287.39     1340.56     58.10 o 
   3   5  15      700.49      607.35     36.41 o 
   4   5  15      550.65      605.09     46.04 o 
   5   5  15      749.00      854.25    217.11 o 
   6   5  15       18.60       47.59     20.09 o 
  -5   6  15       75.26       37.19     21.63 o 
  -4   6  15      449.34      453.69     44.07 o 
  -3   6  15      130.91      122.28     23.26 o 
  -2   6  15       21.64       11.74     15.10 o 
  -1   6  15       33.31       38.92     17.14 o 
   0   6  15       17.63       20.85     15.31 o 
   1   6  15       36.76       39.41     12.33 o 
   2   6  15       17.59       14.42      8.89 o 
   3   6  15      139.00      116.28     15.88 o 
   4   6  15      422.98      481.11     36.32 o 
   5   6  15       88.88       64.02     18.09 o 
  -3   7  15       84.26       60.31     29.04 o 
  -2   7  15      392.75      351.42     38.47 o 
  -1   7  15      135.57      149.60     34.61 o 
   0   7  15      397.89      434.19     40.35 o 
   1   7  15      121.32       99.76     21.23 o 
   2   7  15      429.46      473.74     38.58 o 
   3   7  15      118.35      111.04     33.10 o 
  -1   8  15       62.79       43.35     22.34 o 
   0   8  15      273.68      242.44     35.36 o 
   1   8  15       53.50       41.07     18.71 o 
   0   0  16      163.20      238.63     30.39 o 
   1   0  16      141.19      157.57     17.72 o 
   2   0  16     4215.30     4079.25     95.27 o 
   3   0  16      725.34      730.23     27.75 o 
   4   0  16      110.43      140.72     20.09 o 
   5   0  16       12.32       14.34     10.97 o 
   6   0  16       23.92        7.30     11.68 o 
   7   0  16      131.18      104.64     27.53 o 
  -7   1  16      160.11      184.48     27.42 o 
  -6   1  16      374.57      358.07     38.97 o 
  -5   1  16       18.76       18.13     11.72 o 
  -4   1  16      235.45      276.08     18.61 o 
  -3   1  16     1656.47     1485.01     45.47 o 
  -2   1  16      141.75      266.91     63.04 o 
   0   1  16      104.24      113.73     18.96 o 
   1   1  16     2709.96     3086.30     94.32 o 
   2   1  16      114.91       98.65     15.95 o 
   3   1  16     1517.69     1376.37     44.31 o 
   4   1  16      196.38      214.04     20.40 o 
   5   1  16       15.65       13.87     12.51 o 
   6   1  16      347.32      347.21     36.04 o 
   7   1  16      156.72      161.54     21.60 o 
  -7   2  16       91.04      123.91     20.66 o 
  -6   2  16      918.30      879.50     39.53 o 
  -5   2  16     2297.81     2262.47     57.48 o 
  -4   2  16      723.06      752.43     27.17 o 
  -3   2  16      162.21      181.81     26.03 o 
  -2   2  16     1421.72     1983.48    164.45 o 
  -1   2  16      983.24      946.45     32.16 o 
   0   2  16     2776.75     2658.02     69.78 o 
   1   2  16     1040.08     1026.14     37.59 o 
   2   2  16     1570.52     1781.36    175.74 o 
   3   2  16      150.98      176.80     17.09 o 
   4   2  16      675.58      620.86     36.38 o 
   5   2  16     2468.29     2242.61     82.77 o 
   6   2  16      960.25      893.12    110.59 o 
   7   2  16      119.50      113.60     23.55 o 
  -6   3  16      592.14      590.79     32.73 o 
  -5   3  16      386.22      434.27     26.89 o 
  -4   3  16      516.76      561.49     36.11 o 
  -3   3  16     1792.23     2431.83    208.54 o 
  -2   3  16      571.46      625.53     28.78 o 
  -1   3  16      705.46      696.48     26.89 o 
   0   3  16      916.41      882.24     24.30 o 
   1   3  16      709.15      719.39     24.71 o 
   2   3  16      555.68      594.23     32.66 o 
   3   3  16     1869.08     2060.96    234.76 o 
   4   3  16      567.49      550.84     35.13 o 
   5   3  16      392.66      414.99     46.04 o 
   6   3  16      489.98      439.95     61.54 o 
  -6   4  16       68.89       51.63     12.35 o 
  -5   4  16      177.63      188.06     26.90 o 
  -4   4  16     1313.21     1685.88    218.34 o 
  -3   4  16      462.65      597.43     74.50 o 
  -2   4  16     1184.51     1111.63     41.61 o 
  -1   4  16     1189.87     1169.29     41.19 o 
   0   4  16     4017.07     3834.18     82.38 o 
   1   4  16     1206.32     1167.07     30.64 o 
   2   4  16     1328.32     1153.20     34.65 o 
   3   4  16      387.93      401.04     55.66 o 
   4   4  16     1298.36     1553.58    292.64 o 
   5   4  16      183.38      199.39     26.60 o 
   6   4  16       76.69       84.33     20.43 o 
  -5   5  16      104.38      145.80     21.15 o 
  -4   5  16      965.89      944.38     54.10 o 
  -3   5  16      321.25      293.89     32.46 o 
  -2   5  16       70.85       62.46     12.38 o 
  -1   5  16      216.59      226.38     20.41 o 
   0   5  16      135.25      149.19     17.22 o 
   1   5  16      155.50      160.58     14.70 o 
   2   5  16       53.34       61.53     12.74 o 
   3   5  16      278.61      293.51     32.95 o 
   4   5  16     1007.38     1023.38     41.19 o 
   5   5  16      103.05       87.62     20.75 o 
  -5   6  16      301.71      302.53     39.73 o 
  -4   6  16      251.31      222.25     32.13 o 
  -3   6  16      759.34      759.59     48.11 o 
  -2   6  16       69.72       73.56     20.82 o 
  -1   6  16      147.36      109.64     30.09 o 
   0   6  16        5.23       15.09     13.72 o 
   1   6  16      153.28      132.12     21.62 o 
   2   6  16       44.32       44.89     11.96 o 
   3   6  16      771.42      794.14     35.05 o 
   4   6  16      199.44      190.66     38.37 o 
   5   6  16      330.20      327.09     34.20 o 
  -3   7  16      459.78      398.86     41.77 o 
  -2   7  16      172.00      119.31     25.96 o 
  -1   7  16      163.74      202.66     72.07 o 
   0   7  16        5.48       11.15     15.40 o 
   1   7  16      152.29      163.10     34.30 o 
   2   7  16      167.09      203.72     36.41 o 
   3   7  16      489.82      488.99     59.88 o 
   0   8  16      216.51      168.26     32.95 o 
   1   0  17     2684.85     2539.32     81.50 o 
   2   0  17     1347.27     1365.06     41.23 o 
   3   0  17     1760.40     1665.93     48.27 o 
   4   0  17      371.56      422.80     31.30 o 
   5   0  17       81.30       67.90     16.81 o 
   6   0  17        0.97       -8.49     21.82 o 
   7   0  17      390.64      381.91     65.15 o 
  -7   1  17      305.68      314.63     28.85 o 
  -6   1  17      223.79      191.90     21.76 o 
  -5   1  17      553.10      517.90     29.25 o 
  -4   1  17      454.99      455.73     29.89 o 
  -3   1  17      584.86      583.84     25.85 o 
  -1   1  17      699.88     1072.38     95.39 o 
   0   1  17      165.91      148.35     24.37 o 
   1   1  17      717.09      771.65     53.86 o 
   2   1  17      580.36      573.02     60.18 o 
   3   1  17      632.82      606.37     31.99 o 
   4   1  17      443.13      437.62     48.35 o 
   5   1  17      542.98      538.88     35.37 o 
   6   1  17      233.17      238.02     30.12 o 
   7   1  17      360.18      335.90     36.26 o 
  -7   2  17      107.68      105.36     18.57 o 
  -6   2  17      228.03      251.28     28.52 o 
  -5   2  17      387.55      448.53     25.71 o 
  -4   2  17      113.36      129.25     16.29 o 
  -3   2  17     1850.11     1752.85     46.37 o 
  -2   2  17     1441.04     2110.91    186.12 o 
  -1   2  17     5849.74     5418.48    109.99 o 
   0   2  17       54.55       75.75     22.72 o 
   1   2  17     5763.72     5503.65    153.83 o 
   2   2  17     1415.97     1614.68    240.50 o 
   3   2  17     1885.56     1750.85     53.32 o 
   4   2  17      131.82      119.26     18.25 o 
   5   2  17      319.47      269.01     29.84 o 
   6   2  17      220.25      215.18     41.98 o 
   7   2  17      111.24       97.94     27.84 o 
  -6   3  17       74.57       69.80     14.70 o 
  -5   3  17      975.16      906.32     34.72 o 
  -4   3  17       18.64       58.68     27.08 o 
  -3   3  17      630.30      877.13     65.51 o 
  -2   3  17      136.92      109.42     35.21 o 
  -1   3  17      153.32      146.10     13.79 o 
   0   3  17        1.80        4.03      6.11 o 
   1   3  17      149.52      154.21     17.07 o 
   2   3  17      150.29      140.26     18.36 o 
   3   3  17      668.13      776.06     96.81 o 
   4   3  17       16.38       46.82     14.91 o 
   5   3  17      890.77      842.27     46.79 o 
   6   3  17       86.02       49.51     19.15 o 
  -6   4  17        0.50       18.75      9.03 o 
  -5   4  17      308.33      377.16     25.45 o 
  -4   4  17      171.59      245.80     43.28 o 
  -3   4  17     1028.90     1057.38     41.97 o 
  -2   4  17      175.90      162.06     18.20 o 
  -1   4  17      400.17      393.76     23.09 o 
   0   4  17      126.72      152.94     14.23 o 
   1   4  17      270.98      255.69     15.68 o 
   2   4  17      152.31      148.79     16.09 o 
   3   4  17     1143.40     1121.74     40.95 o 
   4   4  17      174.23      220.13     30.18 o 
   5   4  17      323.85      333.85     56.57 o 
   6   4  17        0.04       -0.70     12.57 o 
  -5   5  17      350.63      488.90     46.27 o 
  -4   5  17      191.79      240.16     44.24 o 
  -3   5  17      254.33      243.07     37.46 o 
  -2   5  17       41.40       40.87     11.19 o 
  -1   5  17       41.73       39.54     11.40 o 
   0   5  17      245.31      272.73     32.37 o 
   1   5  17       51.01       53.45     10.17 o 
   2   5  17       42.88       55.11     12.16 o 
   3   5  17      220.98      253.83     28.08 o 
   4   5  17      184.26      220.91     21.90 o 
   5   5  17      336.60      355.37     61.99 o 
  -4   6  17      351.53      298.96     37.12 o 
  -3   6  17      803.29      803.59     50.46 o 
  -2   6  17      182.33      178.30     29.49 o 
  -1   6  17     1343.58     1317.71     64.30 o 
   0   6  17      145.99      121.51     22.45 o 
   1   6  17     1282.44     1203.68     57.80 o 
   2   6  17      159.92      167.89     24.96 o 
   3   6  17      807.33      793.11     35.40 o 
   4   6  17      397.47      396.41     45.89 o 
  -3   7  17       45.42       30.77     19.75 o 
  -2   7  17      100.35      108.51     25.52 o 
  -1   7  17       20.45       19.00     18.65 o 
   0   7  17       16.54       24.08     15.86 o 
   1   7  17       15.49       -7.93     12.64 o 
   2   7  17       90.77       72.22     25.28 o 
   3   7  17       68.41       76.81     20.00 o 
   0   0  18       31.40       58.98     18.06 o 
   1   0  18      561.92      730.87     36.03 o 
   2   0  18      327.91      296.49     20.45 o 
   3   0  18        1.17       -3.18      7.55 o 
   4   0  18      241.77      273.35     56.57 o 
   5   0  18      619.47      549.34     48.75 o 
   6   0  18     1416.48     1322.66     61.92 o 
   7   0  18      648.98      543.88     46.06 o 
  -7   1  18       10.39       14.61     12.08 o 
  -6   1  18      245.22      291.04     26.52 o 
  -5   1  18      328.89      303.15     29.99 o 
  -4   1  18        3.91        4.78      9.13 o 
  -3   1  18      653.17      615.21     27.19 o 
  -2   1  18     2077.92     2066.40     57.00 o 
   0   1  18      155.47      149.86     25.58 o 
   1   1  18     2062.33     2259.44    114.50 o 
   2   1  18     2006.82     1892.62     67.66 o 
   3   1  18      645.98      642.25     38.52 o 
   4   1  18        0.18       10.13      8.51 o 
   5   1  18      267.13      283.51     28.95 o 
   6   1  18      289.28      294.24     54.02 o 
   7   1  18       17.05       10.30     15.77 o 
  -6   2  18      144.12      181.19     22.10 o 
  -5   2  18       72.87       83.70     13.19 o 
  -4   2  18       32.65       66.18     12.54 o 
  -3   2  18      418.49      521.45     28.66 o 
  -1   2  18      528.46      686.20    123.68 o 
   0   2  18     6079.63     5992.49    167.28 o 
   1   2  18      514.68      539.86     30.44 o 
   2   2  18     2744.03     3290.18    450.80 o 
   3   2  18      499.17      485.59     30.41 o 
   4   2  18       66.51       72.23     13.83 o 
   5   2  18       69.26       54.37     12.84 o 
   6   2  18      142.39      120.30     45.74 o 
  -6   3  18       91.04       79.23     21.29 o 
  -5   3  18      719.68      723.20     30.46 o 
  -4   3  18      279.20      455.23    155.27 o 
  -3   3  18      277.71      403.98     24.24 o 
  -2   3  18      425.12      498.51     33.85 o 
  -1   3  18     1912.31     1879.72     48.01 o 
   0   3  18      375.63      331.98     18.87 o 
   1   3  18     1945.73     1813.44     46.72 o 
   2   3  18      463.53      504.26     38.99 o 
   3   3  18      329.41      375.48     54.03 o 
   4   3  18      353.05      415.46     36.48 o 
   5   3  18      724.92      734.24     35.39 o 
   6   3  18      113.64      103.61     23.32 o 
  -6   4  18      431.77      476.12     30.20 o 
  -5   4  18      408.77      438.66     26.89 o 
  -4   4  18      112.05      171.24     27.87 o 
  -3   4  18      547.10      653.20     70.05 o 
  -2   4  18       94.22       93.62     15.02 o 
  -1   4  18      302.57      307.07     23.61 o 
   0   4  18       25.17       13.73      8.69 o 
   1   4  18      255.18      249.02     15.77 o 
   2   4  18      139.50      152.02     16.72 o 
   3   4  18      572.22      567.38     28.47 o 
   4   4  18       72.84      121.64     35.55 o 
   5   4  18      346.00      307.05     42.39 o 
   6   4  18      411.53      320.05     36.56 o 
  -5   5  18      234.11      387.27    187.47 o 
  -4   5  18      410.11      350.53     38.02 o 
  -3   5  18      712.33      675.89     45.44 o 
  -2   5  18      289.80      291.01     25.53 o 
  -1   5  18      308.76      298.11     35.13 o 
   0   5  18     1313.59     1407.53     49.42 o 
   1   5  18      425.40      446.73     23.81 o 
   2   5  18      306.68      299.80     34.21 o 
   3   5  18      617.08      564.35     39.03 o 
   4   5  18      366.86      403.47     74.18 o 
   5   5  18      215.36      244.15     42.23 o 
  -4   6  18      122.31      102.92     26.29 o 
  -3   6  18      600.76      483.98     45.45 o 
  -2   6  18     1002.96      887.46     53.76 o 
  -1   6  18       36.85       25.75     17.74 o 
   0   6  18     2144.22     2070.25     84.57 o 
   1   6  18       29.84       16.18     14.18 o 
   2   6  18     1010.81     1031.95     40.71 o 
   3   6  18      586.59      556.09     30.68 o 
   4   6  18      140.08      125.08     18.12 o 
  -3   7  18      329.95      390.02     42.55 o 
  -2   7  18       22.48       16.69     18.21 o 
  -1   7  18      541.71      591.58     78.09 o 
   0   7  18        1.05        7.84     14.68 o 
   1   7  18      620.80      588.46     44.17 o 
   2   7  18       42.10       30.39     21.06 o 
   3   7  18      295.76      393.70     37.76 o 
   2   0  19      123.43      119.61     14.20 o 
   3   0  19       44.48       43.18     10.14 o 
   4   0  19      419.14      408.23     45.74 o 
   5   0  19      126.45      130.11     21.29 o 
   6   0  19      381.50      393.72     37.70 o 
   7   0  19      180.07      203.73     29.73 o 
  -6   1  19      242.63      257.34     30.50 o 
  -5   1  19       90.63       40.31     15.10 o 
  -4   1  19      108.33      144.06     16.82 o 
  -3   1  19      279.99      285.52     21.21 o 
  -2   1  19     3222.22     3145.69     79.75 o 
   0   1  19     2590.14     2441.39    107.58 o 
   1   1  19      835.35      865.92     40.79 o 
   2   1  19     3355.83     3203.31    101.76 o 
   3   1  19      266.50      255.34     26.44 o 
   4   1  19      104.02      114.45     15.89 o 
   5   1  19       93.57       82.63     16.28 o 
   6   1  19      241.17      248.46     39.03 o 
  -6   2  19      703.04      745.13     37.14 o 
  -5   2  19      161.15      187.09     19.52 o 
  -4   2  19      354.00      399.54     26.76 o 
  -1   2  19       88.69      116.76     24.37 o 
   0   2  19      139.14      180.41     21.82 o 
   1   2  19       85.74       88.62     16.85 o 
   2   2  19     1110.55     1291.09    173.38 o 
   3   2  19        3.24       37.31     11.49 o 
   4   2  19      364.53      352.89     26.35 o 
   5   2  19      176.30      187.65     20.58 o 
   6   2  19      648.79      634.86     34.87 o 
  -6   3  19      287.23      373.10     38.35 o 
  -5   3  19      105.69       74.61     17.87 o 
  -4   3  19      864.26      846.36     37.32 o 
  -3   3  19       66.69       82.18     12.07 o 
  -2   3  19     2950.61     2807.03     66.48 o 
  -1   3  19       93.62       88.95     11.93 o 
   0   3  19     1610.05     1530.91     42.25 o 
   1   3  19       88.56       82.13     13.29 o 
   2   3  19     2983.64     2834.20     75.40 o 
   3   3  19       70.04       74.51     13.70 o 
   4   3  19      781.75      706.67     33.83 o 
   5   3  19       97.46       73.10     15.84 o 
   6   3  19      308.33      241.67     32.44 o 
  -5   4  19       58.94       75.69     15.67 o 
  -4   4  19      241.37      311.48     29.36 o 
  -3   4  19       76.79       86.97     28.29 o 
  -2   4  19       29.57       16.50     10.41 o 
  -1   4  19       80.55       72.52     13.37 o 
   0   4  19       94.59      100.55     12.58 o 
   1   4  19       76.78       78.57     10.02 o 
   2   4  19       46.35       48.24     11.46 o 
   3   4  19       66.34       67.31     16.13 o 
   4   4  19      272.56      307.90     41.76 o 
   5   4  19       53.20       52.66     14.07 o 
  -5   5  19      184.56      265.18    101.41 o 
  -4   5  19      210.43      183.89     53.26 o 
  -3   5  19      372.70      366.07     35.64 o 
  -2   5  19     1243.37     1226.84     47.94 o 
  -1   5  19      173.02      215.52     21.66 o 
   0   5  19       20.71       34.44     10.61 o 
   1   5  19      139.88      158.39     15.70 o 
   2   5  19     1366.37     1285.00     45.51 o 
   3   5  19      389.37      333.72     32.57 o 
   4   5  19      187.56      195.02     68.46 o 
   5   5  19      177.08      208.34     35.42 o 
  -4   6  19      166.70      202.73     38.22 o 
  -3   6  19      201.61      135.38     29.05 o 
  -2   6  19      165.82      222.30     49.35 o 
  -1   6  19       21.33       22.18     17.26 o 
   0   6  19       33.12       11.70     14.33 o 
   1   6  19       24.33       20.13     10.05 o 
   2   6  19      159.57      152.15     18.91 o 
   3   6  19      211.54      217.94     21.93 o 
   4   6  19      176.52      198.45     21.80 o 
  -2   7  19      743.94      680.85     52.00 o 
  -1   7  19      204.10      194.71     32.28 o 
   0   7  19      168.54      126.97     25.92 o 
   1   7  19      212.28      189.58     39.12 o 
   2   7  19      747.09      708.06     61.39 o 
   0   0  20      496.85      612.07     47.24 o 
   1   0  20      126.59      138.50     18.50 o 
   2   0  20      148.91      148.35     15.54 o 
   3   0  20        0.98        9.19      8.07 o 
   4   0  20      970.78      916.19     45.72 o 
   5   0  20      560.96      564.54     36.47 o 
   6   0  20       12.24        6.54     18.21 o 
  -6   1  20      311.17      305.76     33.14 o 
  -5   1  20     1174.10     1170.62     65.00 o 
  -4   1  20     1016.94     1019.49     47.23 o 
  -3   1  20      980.01     1032.37     37.40 o 
  -2   1  20      260.47      236.40     24.04 o 
   0   1  20       30.34       37.92     16.25 o 
   1   1  20     1151.16     1276.52     52.72 o 
   2   1  20      285.19      273.90     27.02 o 
   3   1  20     1111.48     1162.27     51.92 o 
   4   1  20     1134.35     1071.38     51.26 o 
   5   1  20     1203.06     1186.36     45.89 o 
   6   1  20      319.29      352.89     37.47 o 
  -6   2  20       32.77        3.39     14.36 o 
  -5   2  20      166.60      198.30     27.84 o 
  -4   2  20      780.32      757.77     36.80 o 
  -3   2  20      642.24      683.41     29.63 o 
  -1   2  20      405.01      410.92     23.74 o 
   0   2  20     1732.78     1742.32     64.37 o 
   1   2  20      398.52      327.46     28.45 o 
   2   2  20     1125.50     1184.49     51.15 o 
   3   2  20      703.65      647.32     30.09 o 
   4   2  20      763.43      732.20     33.79 o 
   5   2  20      189.18      188.47     21.12 o 
   6   2  20       21.03       10.23     12.04 o 
  -6   3  20      227.19      234.12     40.93 o 
  -5   3  20      335.40      356.81     34.09 o 
  -4   3  20      501.15      518.55     63.18 o 
  -3   3  20      649.47      854.06     50.85 o 
  -2   3  20       58.87       62.34     16.64 o 
  -1   3  20      580.50      557.53     23.99 o 
   0   3  20      176.16      166.51     15.01 o 
   1   3  20      550.62      508.17     31.40 o 
   2   3  20       43.54       64.96     20.01 o 
   3   3  20      507.84      661.29    125.79 o 
   4   3  20      491.98      481.61     32.21 o 
   5   3  20      257.22      211.95     27.28 o 
   6   3  20      200.78      185.74     39.38 o 
  -5   4  20       98.96      131.31     23.88 o 
  -4   4  20      748.72     1016.98    117.14 o 
  -3   4  20      209.88      250.92     85.91 o 
  -2   4  20      605.52      552.28     30.46 o 
  -1   4  20      737.04      688.43     32.98 o 
   0   4  20       13.82       13.17      9.43 o 
   1   4  20      674.74      642.42     22.99 o 
   2   4  20      565.05      540.82     27.14 o 
   3   4  20      242.47      283.26     24.02 o 
   4   4  20      710.24      814.23    113.82 o 
   5   4  20       92.83      107.03     32.39 o 
  -5   5  20      267.71      380.47     85.91 o 
  -4   5  20      258.88      238.89     33.52 o 
  -3   5  20      540.94      514.82     32.32 o 
  -2   5  20      363.86      356.20     28.80 o 
  -1   5  20     1453.20     1391.89     51.80 o 
   0   5  20      177.95      146.19     18.59 o 
   1   5  20     1621.06     1530.13     44.51 o 
   2   5  20      365.86      320.61     25.33 o 
   3   5  20      587.43      536.83     45.14 o 
   4   5  20      241.32      192.42     27.23 o 
   5   5  20      302.57      395.55     47.56 o 
  -3   6  20       84.06       95.25     25.40 o 
  -2   6  20      285.59      281.52     48.30 o 
  -1   6  20       86.55       52.21     19.30 o 
   0   6  20      109.38       81.80     20.57 o 
   1   6  20       82.12       74.41     13.86 o 
   2   6  20      309.84      285.43     24.74 o 
   3   6  20       92.95       77.63     15.26 o 
  -2   7  20      259.21      250.00     36.73 o 
  -1   7  20      467.86      514.26     48.71 o 
   0   7  20      161.83      147.70     27.11 o 
   1   7  20      511.52      608.46     68.61 o 
   2   7  20      269.47      220.27     40.02 o 
   1   0  21     2193.76     2186.50     77.38 o 
   2   0  21        0.01       11.03      7.81 o 
   3   0  21      603.90      553.97     26.42 o 
   4   0  21       12.81        7.53     10.48 o 
   5   0  21       53.22       68.86     16.65 o 
   6   0  21        0.93        0.36     16.70 o 
  -6   1  21       10.79       -6.23     13.93 o 
  -5   1  21      886.45      859.85     46.89 o 
  -4   1  21       63.94       64.28     17.35 o 
  -3   1  21      134.92      135.63     15.85 o 
   0   1  21       43.43       38.82     17.15 o 
   1   1  21      681.41      734.01     69.51 o 
   2   1  21      194.81      230.03     25.11 o 
   3   1  21      180.11      163.22     30.69 o 
   4   1  21       63.94       66.76     16.53 o 
   5   1  21      968.86      968.94     85.76 o 
   6   1  21       10.71        5.25     12.77 o 
  -6   2  21       27.64       14.44     15.84 o 
  -5   2  21      479.60      460.37     39.04 o 
  -4   2  21      308.35      327.90     30.69 o 
  -3   2  21     1345.41     1324.75     44.94 o 
  -2   2  21       84.71      107.81     19.13 o 
  -1   2  21     3147.11     2937.05     77.49 o 
   0   2  21      998.85      982.22     45.11 o 
   1   2  21     3089.13     3060.57    207.63 o 
   2   2  21       89.52      102.48     18.03 o 
   3   2  21     1383.48     1294.50     51.41 o 
   4   2  21      311.93      306.25     26.76 o 
   5   2  21      461.94      480.51     68.39 o 
   6   2  21       32.79       20.24     12.79 o 
  -6   3  21       41.28       35.81     21.06 o 
  -5   3  21      478.39      492.19     39.89 o 
  -4   3  21       71.52       93.29     27.08 o 
  -3   3  21       37.32       41.24     11.03 o 
  -2   3  21      161.82      191.69     39.42 o 
  -1   3  21      416.39      427.90     23.65 o 
   0   3  21     1048.70     1010.26     47.96 o 
   1   3  21      420.25      390.48     28.94 o 
   2   3  21      149.13      170.63     22.22 o 
   3   3  21       32.00       31.18     11.46 o 
   4   3  21       85.46      111.19     16.91 o 
   5   3  21      476.28      481.52     39.71 o 
   6   3  21       52.51       37.83     19.45 o 
  -5   4  21      198.93      194.59     22.63 o 
  -4   4  21      191.23      303.51     45.14 o 
  -3   4  21      437.66      506.23     31.91 o 
  -2   4  21      366.64      373.30     28.70 o 
  -1   4  21      605.22      593.69     32.98 o 
   0   4  21      474.62      450.09     28.57 o 
   1   4  21      681.56      717.17     24.40 o 
   2   4  21      311.26      289.66     23.33 o 
   3   4  21      434.16      461.88     39.07 o 
   4   4  21      190.56      212.30     22.73 o 
   5   4  21      178.77      159.78     24.61 o 
  -4   5  21       21.40       34.22     29.34 o 
  -3   5  21      119.82      118.62     18.76 o 
  -2   5  21      434.49      459.48     35.67 o 
  -1   5  21      261.24      259.98     25.03 o 
   0   5  21       72.15       55.27     14.21 o 
   1   5  21      236.83      230.33     22.98 o 
   2   5  21      409.45      349.01     26.80 o 
   3   5  21      144.11      136.51     40.47 o 
   4   5  21       15.77       28.53     27.84 o 
  -3   6  21      437.72      448.01     46.44 o 
  -2   6  21      155.58      139.50     26.38 o 
  -1   6  21      710.18      714.68     48.58 o 
   0   6  21      342.38      391.12     38.85 o 
   1   6  21      765.29      791.77     37.15 o 
   2   6  21      170.63      209.64     21.73 o 
   3   6  21      462.38      434.16     31.25 o 
  -1   7  21      213.01      242.98     84.11 o 
   0   7  21      143.42      120.78     26.07 o 
   1   7  21      229.54      300.32     49.05 o 
   2   0  22     1080.96     1104.35     39.02 o 
   3   0  22        6.85       16.47     10.46 o 
   4   0  22     2282.55     2180.23     82.66 o 
   5   0  22      298.44      290.04     31.38 o 
   6   0  22      260.99      244.19     30.82 o 
  -6   1  22      593.68      616.86     44.97 o 
  -5   1  22      238.92      257.75     30.11 o 
  -4   1  22      325.23      340.14     41.38 o 
  -3   1  22      859.75      793.32     32.83 o 
  -2   1  22      647.60      690.75     29.78 o 
   0   1  22     2710.06     3139.16    255.48 o 
   1   1  22     1020.44     1005.79     47.30 o 
   2   1  22      610.02      584.51     35.37 o 
   3   1  22      894.85      826.91     44.04 o 
   4   1  22      271.80      263.50     46.64 o 
   5   1  22      232.17      234.84     68.01 o 
   6   1  22      528.91      499.05     64.85 o 
  -6   2  22      398.66      410.00     39.49 o 
  -5   2  22      511.80      507.88     40.96 o 
  -4   2  22      374.32      413.89     28.61 o 
  -3   2  22       90.91      112.23     29.43 o 
  -1   2  22       94.01      129.29     18.07 o 
   0   2  22      159.03      149.61     20.37 o 
   1   2  22      113.30       89.09     17.12 o 
   2   2  22      442.89      497.13     32.31 o 
   3   2  22      115.75      114.95     19.26 o 
   4   2  22      283.15      327.24     35.85 o 
   5   2  22      561.62      527.94     69.62 o 
   6   2  22      402.96      399.87     32.00 o 
  -5   3  22       35.62       23.58     14.55 o 
  -4   3  22       47.49       63.19     24.98 o 
  -2   3  22      241.43      257.64     21.58 o 
  -1   3  22      443.63      477.85     33.41 o 
   0   3  22       11.16        4.91      8.28 o 
   1   3  22      322.15      293.54     27.93 o 
   2   3  22      279.18      269.68     23.70 o 
   3   3  22      765.38     1048.20    145.64 o 
   4   3  22       66.28       74.29     14.94 o 
   5   3  22       19.15       17.99     12.10 o 
  -5   4  22      137.94      146.25     41.68 o 
  -4   4  22        5.42        6.40     11.31 o 
  -3   4  22      434.99      415.76     60.62 o 
  -2   4  22     1782.03     1721.80     59.27 o 
  -1   4  22      104.94      102.25     16.94 o 
   0   4  22      679.95      684.82     33.50 o 
   1   4  22       89.73       80.75     10.94 o 
   2   4  22     1812.27     1707.57     55.25 o 
   3   4  22      376.16      392.25     29.09 o 
   4   4  22       24.00       33.14     12.89 o 
   5   4  22      137.22      115.32     19.51 o 
  -4   5  22        9.05      -13.40     32.35 o 
  -3   5  22       60.13        9.77     11.85 o 
  -2   5  22       16.54        6.93     10.28 o 
  -1   5  22      493.96      506.50     32.42 o 
   0   5  22       97.23       92.69     16.00 o 
   1   5  22      517.44      509.66     31.68 o 
   2   5  22       18.61        7.39      9.88 o 
   3   5  22       59.38       59.29     19.04 o 
   4   5  22       23.45       24.78     30.39 o 
  -3   6  22       14.96       28.77     22.54 o 
  -2   6  22      599.07      610.98     61.39 o 
  -1   6  22      255.54      227.59     33.06 o 
   0   6  22      434.76      381.74     53.41 o 
   1   6  22      239.96      251.21     29.49 o 
   2   6  22      633.85      593.06     39.37 o 
   3   6  22       24.84       29.69     12.78 o 
   2   0  23      324.76      321.10     23.15 o 
   3   0  23       78.01       40.50     14.46 o 
   4   0  23      289.00      270.37     30.53 o 
   5   0  23      115.43       97.57     20.16 o 
   6   0  23      185.94      197.77     28.28 o 
  -6   1  23       53.87       56.67     19.21 o 
  -5   1  23       34.27       10.79     13.81 o 
  -4   1  23     1052.59      962.76     50.00 o 
  -3   1  23       71.05       59.75     12.44 o 
  -2   1  23      410.75      642.21     67.46 o 
   0   1  23     5039.52     5083.47    151.93 o 
   1   1  23      743.72      847.30     43.52 o 
   2   1  23      432.61      438.62     35.96 o 
   3   1  23       65.65       62.73     16.65 o 
   4   1  23     1087.84     1043.09     52.77 o 
   5   1  23       29.61       30.05     14.00 o 
   6   1  23       70.16       85.63     21.69 o 
  -5   2  23      124.50      128.68     40.47 o 
  -4   2  23      622.33      622.46     30.90 o 
  -3   2  23      174.22      223.92     23.11 o 
  -2   2  23      425.50      602.32     29.41 o 
  -1   2  23      685.19      715.84     36.40 o 
   0   2  23       12.69        1.30     10.74 o 
   1   2  23      714.02      685.41     40.17 o 
   2   2  23      359.27      389.25     60.79 o 
   3   2  23      153.21      145.17     21.46 o 
   4   2  23      655.09      648.08     62.59 o 
   5   2  23      134.51      117.68     30.29 o 
  -5   3  23       67.49       74.06     18.54 o 
  -4   3  23      318.22      372.87     45.29 o 
  -3   3  23      137.15      139.09     23.08 o 
  -2   3  23      443.10      469.21     28.38 o 
  -1   3  23       95.11      109.83     15.69 o 
   0   3  23     2070.65     2024.99     61.11 o 
   1   3  23      121.63      141.73     20.76 o 
   2   3  23      398.49      415.53     33.70 o 
   3   3  23      117.52      120.11     34.69 o 
   4   3  23      303.71      319.80     31.62 o 
   5   3  23       81.34       75.05     23.38 o 
  -4   4  23      241.40      370.33     30.38 o 
  -3   4  23       97.39      103.40     37.46 o 
  -2   4  23      207.29      226.02     32.07 o 
  -1   4  23      108.15       99.01     17.92 o 
   0   4  23       50.03       38.55     11.75 o 
   1   4  23      121.86      113.52     17.56 o 
   2   4  23      199.60      224.15     21.58 o 
   3   4  23       80.49      114.75     36.27 o 
   4   4  23      306.03      360.76     64.63 o 
  -4   5  23      246.06      261.34     36.75 o 
  -3   5  23      132.01      127.28     20.79 o 
  -2   5  23      456.79      417.65     32.94 o 
  -1   5  23      270.13      276.01     26.03 o 
   0   5  23     1449.60     1483.30     55.10 o 
   1   5  23      294.08      245.82     23.80 o 
   2   5  23      533.73      529.68     43.18 o 
   3   5  23      107.02       93.07     22.87 o 
   4   5  23      241.40      315.53     43.33 o 
  -2   6  23       57.14       82.10     25.45 o 
  -1   6  23       38.15       44.24     20.50 o 
   0   6  23       19.03        3.86     13.08 o 
   1   6  23       37.48       30.25     19.56 o 
   2   6  23       50.16       30.59     15.51 o 
   1   0  24      209.06      196.40     24.43 o 
   2   0  24      922.57      888.32     35.12 o 
   3   0  24       35.50       29.03     13.87 o 
   4   0  24      219.73      194.98     51.31 o 
   5   0  24      941.96      835.19     47.66 o 
  -5   1  24      155.54      155.93     27.08 o 
  -4   1  24      411.84      365.92     34.98 o 
  -3   1  24     1250.58     1186.51     43.23 o 
  -2   1  24       24.04       85.41     21.08 o 
   1   1  24      436.81      481.11     35.26 o 
   2   1  24       14.70       14.87     16.55 o 
   3   1  24     1187.05     1175.70     76.43 o 
   4   1  24      382.03      361.28     35.96 o 
   5   1  24      137.38      136.83     34.46 o 
  -5   2  24      691.72      670.36     42.88 o 
  -4   2  24      575.93      594.12     35.58 o 
  -3   2  24       13.63       29.86     11.20 o 
  -2   2  24      836.52     1172.57     43.55 o 
  -1   2  24      172.36      169.75     18.49 o 
   0   2  24      474.48      521.88     34.15 o 
   1   2  24      162.08      159.83     43.03 o 
   2   2  24      756.03      845.83     44.53 o 
   3   2  24       10.83        6.41     10.85 o 
   4   2  24      565.88      528.23     39.84 o 
   5   2  24      654.05      633.25     42.29 o 
  -5   3  24      353.84      352.98     52.66 o 
  -4   3  24      545.17      536.96     42.50 o 
  -2   3  24       45.84       59.13     13.45 o 
  -1   3  24     1597.07     1535.00     54.69 o 
   0   3  24       16.85       13.43     10.22 o 
   1   3  24     1665.57     1597.32     65.85 o 
   2   3  24       51.49       49.19     15.71 o 
   3   3  24     1055.06     1156.82     55.94 o 
   4   3  24      518.71      499.18     50.87 o 
   5   3  24      365.64      382.91     36.70 o 
  -4   4  24        0.11        7.48     12.79 o 
  -3   4  24        8.42       22.49     18.27 o 
  -2   4  24      626.90      667.20     36.33 o 
  -1   4  24       58.65       48.50     15.71 o 
   0   4  24      193.53      244.09     24.20 o 
   1   4  24       72.37      102.64     21.06 o 
   2   4  24      583.37      632.00     31.80 o 
   3   4  24        7.73       23.39     14.30 o 
   4   4  24        1.90       10.55     11.43 o 
  -3   5  24      208.35      187.82     23.49 o 
  -2   5  24      141.69      142.06     21.19 o 
  -1   5  24      495.42      469.28     32.46 o 
   0   5  24     1641.31     1623.27     72.11 o 
   1   5  24      467.60      446.68     39.07 o 
   2   5  24      158.06      125.02     18.18 o 
   3   5  24      252.07      243.69     46.49 o 
  -1   6  24      124.49       98.35     24.66 o 
   0   6  24      153.65      123.68     24.97 o 
   1   6  24      115.93      117.79     22.02 o 
   1   0  25      765.23      779.07     43.09 o 
   2   0  25       77.15       64.49     12.33 o 
   3   0  25      735.26      699.38     74.48 o 
   4   0  25       11.53        0.34     12.00 o 
   5   0  25      147.67      150.14     24.36 o 
  -5   1  25      556.44      519.04     43.93 o 
  -4   1  25       38.76       17.55     14.10 o 
  -3   1  25      168.62      163.94     18.75 o 
  -1   1  25      179.94      230.01     25.89 o 
   0   1  25        5.36       23.47     16.25 o 
   1   1  25      160.29      166.16     22.98 o 
   2   1  25      431.19      397.80     60.33 o 
   3   1  25      139.37      145.47     23.62 o 
   4   1  25       43.95       38.93     16.26 o 
   5   1  25      552.43      512.21     69.81 o 
  -5   2  25       96.05      101.28     22.22 o 
  -4   2  25       87.40       87.29     15.70 o 
  -3   2  25     1326.57     1247.85     46.00 o 
  -2   2  25       40.98       56.08     13.07 o 
  -1   2  25     1050.57     1112.18     72.56 o 
   0   2  25       34.11       44.52     15.63 o 
   1   2  25     1034.18     1028.55     50.79 o 
   2   2  25       52.34       57.00     15.59 o 
   3   2  25     1303.98     1229.94     58.19 o 
   4   2  25       82.95       47.09     17.13 o 
   5   2  25      105.60       93.46     21.70 o 
  -4   3  25       38.01       60.43     25.43 o 
  -1   3  25       66.20       64.17     14.40 o 
   0   3  25       65.94       30.23     12.18 o 
   1   3  25       81.34       67.63     26.63 o 
   2   3  25       32.02       28.81     18.06 o 
   3   3  25      525.43      512.22     38.30 o 
   4   3  25       38.01       22.29     14.46 o 
  -4   4  25       25.83       33.10     15.42 o 
  -3   4  25      213.56      239.99     30.29 o 
  -2   4  25      112.89      124.67     22.82 o 
  -1   4  25      934.44      814.06     46.91 o 
   0   4  25      140.55      132.09     23.28 o 
   1   4  25      938.85      909.22     53.41 o 
   2   4  25       98.11       84.66     17.92 o 
   3   4  25      227.61      272.44     25.40 o 
   4   4  25       21.44       26.19     13.40 o 
  -3   5  25      266.58      199.35     24.92 o 
  -2   5  25       67.37       54.22     15.93 o 
  -1   5  25       28.21       38.95     14.03 o 
   0   5  25       82.70       87.38     17.29 o 
   1   5  25       26.02       11.46     19.56 o 
   2   5  25       78.76       64.93     15.47 o 
   3   5  25      222.34      206.67     30.43 o 
   0   6  25      140.74      107.73     25.30 o 
   0   0  26        8.16       -0.60     15.65 o 
   1   0  26        1.39       10.90     11.40 o 
   2   0  26     1200.08     1233.91     56.07 o 
   3   0  26      831.35      783.18     44.82 o 
   4   0  26      263.86      263.47     58.68 o 
   5   0  26        1.86        8.43     11.80 o 
  -5   1  26      168.59      157.16     39.57 o 
  -4   1  26      712.66      701.21     43.81 o 
  -3   1  26      546.94      553.21     36.85 o 
  -2   1  26        0.65       25.12      9.52 o 
  -1   1  26      470.49      655.89     39.44 o 
   0   1  26       18.07        7.85     11.53 o 
   1   1  26      401.50      366.21     50.55 o 
   2   1  26        1.02        1.10     11.22 o 
   3   1  26      465.62      441.42     38.97 o 
   4   1  26      705.11      682.58     44.53 o 
   5   1  26      164.00      160.02     26.05 o 
  -5   2  26       19.94       19.06     16.15 o 
  -4   2  26      455.49      418.99     38.68 o 
  -3   2  26      406.01      402.18     29.00 o 
  -1   2  26        4.93        0.85     10.03 o 
   0   2  26      273.84      310.42     31.46 o 
   1   2  26        9.54       12.59     19.11 o 
   2   2  26     1346.48     1346.99     61.04 o 
   3   2  26      371.52      333.53     34.09 o 
   4   2  26      509.97      444.90     40.79 o 
   5   2  26        8.65        6.00     13.22 o 
  -4   3  26      211.62      254.20     31.01 o 
  -3   3  26       29.14       41.02     15.83 o 
  -2   3  26       27.16       48.03     15.21 o 
  -1   3  26      517.09      530.04     31.96 o 
   0   3  26      178.81      182.19     20.83 o 
   1   3  26      526.11      462.96     52.66 o 
   2   3  26       37.78       21.21     13.28 o 
   3   3  26       43.01       66.92     18.72 o 
   4   3  26      176.01      175.13     60.48 o 
  -3   4  26       96.98      125.59     23.11 o 
  -2   4  26      521.48      591.38     57.33 o 
  -1   4  26      358.28      354.63     57.48 o 
   0   4  26      831.23      796.13     46.43 o 
   1   4  26      387.70      359.75     37.31 o 
   2   4  26      508.38      441.15     57.78 o 
   3   4  26       91.60       84.77     20.92 o 
  -2   5  26      333.70      350.16     31.38 o 
  -1   5  26      299.91      322.09     29.39 o 
   0   5  26        0.16        4.39     10.78 o 
   1   5  26      262.76      312.78     46.79 o 
   2   5  26      311.76      369.82     38.09 o 
   2   0  27      208.08      192.91     19.82 o 
   3   0  27       16.25       -2.49     11.61 o 
   4   0  27      550.33      523.76     82.90 o 
   5   0  27       17.84       11.38     13.12 o 
  -4   1  27      561.79      489.42     64.70 o 
  -3   1  27      273.38      217.92     27.51 o 
  -2   1  27      514.22      581.38     29.86 o 
  -1   1  27      128.87      129.45     30.69 o 
   0   1  27     1159.54     1202.60     57.61 o 
   1   1  27      119.26       91.47     18.72 o 
   2   1  27      546.72      552.00     40.23 o 
   3   1  27      275.44      246.26     29.58 o 
   4   1  27      590.64      529.18     45.29 o 
  -4   2  27      187.62      211.12     53.86 o 
  -3   2  27       49.11       62.21     34.91 o 
  -2   2  27      142.15      196.45     20.78 o 
  -1   2  27      108.51      164.60     33.40 o 
   0   2  27      365.54      330.33     32.79 o 
   1   2  27      110.75      143.59     27.23 o 
   2   2  27      160.80      141.99     22.76 o 
   3   2  27       62.06       37.87     22.72 o 
   4   2  27      152.83      137.97     24.89 o 
  -4   3  27       89.72       72.72     19.12 o 
  -3   3  27       89.43      162.85     51.31 o 
  -2   3  27      663.49      727.96     57.78 o 
  -1   3  27       41.37       27.95     13.75 o 
   0   3  27      702.74      722.77     35.25 o 
   1   3  27       56.45       50.97     16.74 o 
   2   3  27      662.25      564.37     40.23 o 
   3   3  27       88.74      122.00     23.55 o 
   4   3  27       71.60       59.16     19.70 o 
  -3   4  27        0.22       -3.61     12.74 o 
  -2   4  27      194.70      168.45     26.99 o 
  -1   4  27      303.72      326.43     55.67 o 
   0   4  27        5.17        6.13     15.16 o 
   1   4  27      301.66      278.72     32.83 o 
   2   4  27      203.80      180.85     40.62 o 
   3   4  27        3.25        4.58     16.25 o 
  -1   5  27      142.42      107.04     19.27 o 
   0   5  27      227.35      246.61     30.68 o 
   1   5  27      151.85      142.79     23.88 o 
   0   0  28       99.31      184.16     36.71 o 
   1   0  28       65.70       75.11     36.11 o 
   2   0  28      202.67      219.21     28.69 o 
   3   0  28      530.56      513.62     43.04 o 
   4   0  28       76.56       53.34     18.96 o 
  -4   1  28      255.07      228.26     41.68 o 
  -3   1  28      628.96      563.23     38.41 o 
  -2   1  28      130.63      203.78     34.56 o 
  -1   1  28      605.62      977.84     76.58 o 
   0   1  28       28.97       49.75     15.53 o 
   1   1  28      597.82      583.97     41.60 o 
   2   1  28      119.34      123.73     22.66 o 
   3   1  28      722.22      777.50     47.09 o 
   4   1  28      231.49      228.99     36.71 o 
  -4   2  28      206.13      248.79     32.27 o 
  -3   2  28      104.41      121.00     17.74 o 
  -2   2  28      106.30      144.40     19.21 o 
  -1   2  28      372.02      381.85     42.91 o 
   0   2  28     2106.41     2186.18     85.97 o 
   1   2  28      391.29      375.85     35.68 o 
   2   2  28      103.31      102.51     24.98 o 
   3   2  28       77.58       58.62     19.09 o 
   4   2  28      213.34      207.58     49.20 o 
  -2   3  28       54.00       63.49     19.00 o 
  -1   3  28      591.40      670.73     34.70 o 
   0   3  28       91.87       69.87     15.63 o 
   1   3  28      601.19      632.52     41.37 o 
   2   3  28       50.90       58.90     18.38 o 
   3   3  28      660.02      730.86     46.41 o 
  -2   4  28       15.11        5.15     16.28 o 
  -1   4  28       84.28       66.13     20.69 o 
   0   4  28       46.42       45.25     18.88 o 
   1   4  28       87.53       48.67     17.52 o 
   2   4  28       10.83       -6.62     22.57 o 
   1   0  29      397.33      390.29     38.30 o 
   2   0  29       18.32       19.93     14.70 o 
   3   0  29      635.39      682.62     57.17 o 
   4   0  29      113.01       63.91     20.31 o 
  -4   1  29       53.15       79.10     35.66 o 
  -3   1  29      235.14      255.60     30.95 o 
  -2   1  29      605.25      786.58     91.00 o 
  -1   1  29        1.75       29.67     13.81 o 
   0   1  29        0.96       52.14     16.48 o 
   1   1  29        0.38       10.08     13.44 o 
   2   1  29      606.70      553.77     72.97 o 
   3   1  29      228.03      256.95     32.01 o 
   4   1  29       74.60       67.14     20.63 o 
  -3   2  29      379.75      471.70     30.93 o 
  -2   2  29        2.48        5.40     10.33 o 
  -1   2  29      567.61      644.49     34.43 o 
   0   2  29       39.37       84.06     20.59 o 
   1   2  29      694.66      643.58     41.81 o 
   2   2  29        2.19        4.12     12.12 o 
   3   2  29      343.99      364.85     38.09 o 
  -3   3  29       74.08      131.99     23.79 o 
  -2   3  29      177.05      246.90     30.87 o 
  -1   3  29       16.80       18.65     13.41 o 
   0   3  29        1.73       10.70     11.69 o 
   1   3  29       20.16       24.56     16.40 o 
   2   3  29      185.98      150.05     25.95 o 
   3   3  29       79.01       80.51     29.34 o 
  -1   4  29      616.64      639.42     50.67 o 
   0   4  29      143.29      153.43     27.05 o 
   1   4  29      657.53      609.13     55.97 o 
   1   0  30      285.98      293.51     33.60 o 
   2   0  30     1214.92     1272.28     63.60 o 
   3   0  30       15.88       -5.92     12.28 o 
  -3   1  30       69.03       37.77     17.15 o 
  -2   1  30       10.46      136.78    123.08 o 
  -1   1  30       83.33      114.86     22.87 o 
   0   1  30      438.33      479.89     42.27 o 
   1   1  30       92.77       77.27     20.30 o 
   2   1  30       16.33       53.68     17.76 o 
   3   1  30       84.29       38.38     16.49 o 
  -3   2  30       80.78       65.25     15.26 o 
  -2   2  30       72.86      100.00     21.75 o 
  -1   2  30      563.83      545.65     36.37 o 
   0   2  30      333.50      328.05     35.96 o 
   1   2  30      543.89      543.32     44.84 o 
   2   2  30       34.12       22.97     14.64 o 
   3   2  30       87.23       65.36     20.16 o 
  -2   3  30       24.83       38.25     17.13 o 
  -1   3  30      454.27      479.68     42.98 o 
   0   3  30       14.39        4.06     12.31 o 
   1   3  30      449.00      499.09     52.96 o 
   2   3  30       28.90       15.27     15.64 o 
   1   0  31      528.95      621.68    159.04 o 
   2   0  31      187.24      195.48     28.33 o 
   3   0  31      168.49      163.83     37.16 o 
  -2   1  31      335.15      402.37     31.19 o 
  -1   1  31       31.40       55.34     22.87 o 
   0   1  31      657.63      770.16    109.99 o 
   1   1  31       29.71       17.24     14.09 o 
   2   1  31      331.23      273.15     33.73 o 
  -2   2  31      133.52      178.46     21.76 o 
  -1   2  31       62.02      113.75     30.39 o 
   0   2  31        2.92        2.62     14.46 o 
   1   2  31       67.79       66.88     17.39 o 
   2   2  31      136.67       72.70     31.60 o 
  -1   3  31       13.63        8.30     17.29 o 
   0   3  31      590.13      580.58     39.29 o 
   1   3  31       15.43       35.32     17.65 o 
   1   0  32       90.52       87.07     22.87 o 
   2   0  32       37.35       34.81     17.93 o 
  -2   1  32       56.07       68.81     20.46 o 
  -1   1  32     1112.21     1735.13    130.30 o 
   0   1  32        0.95       39.81     24.52 o 
   1   1  32     1088.67     1151.08     63.19 o 
   2   1  32       58.75       73.37     21.25 o 
  -1   2  32      161.17      161.48     23.17 o 
   0   2  32        4.41        0.11     12.55 o 
   1   2  32      159.19      169.19     26.67 o 
   1   0  33      291.04      375.11     39.20 o 
   0   1  33      500.33      561.19     48.29 o 
                                                 
